# Supplementary material for: 4-(3-Nitro­phen­yl)-1-(2-oxoindolin-3-yl­idene)thio­semicarbazide
Source: Acta Crystallogr Sect E Struct Rep Online. 2010 May 22;66(Pt 6):o1405. doi: 10.1107/S1600536810017964 (PMC2979516; doi:10.1107/S1600536810017964)
Supplement: Supplementary file 2 [file e-66-o1405-Isup2.hkl]

#
# h,k,l, Fc-squared, Fo-squared, sigma(Fo-squared) and status flag
#
data_I
_shelx_title ' MR12 in Pna2(1)'
_shelx_refln_list_code          4
_shelx_F_calc_maximum      195.66
_exptl_crystal_F_000       704.00
_reflns_d_resolution_high  0.7966
 
loop_
 _symmetry_equiv_pos_as_xyz
 'x, y, z'
 '-x, -y, z+1/2'
 '-x+1/2, y+1/2, z+1/2'
 'x+1/2, -y+1/2, z'
 
_cell_length_a    18.5545
_cell_length_b    15.3852
_cell_length_c     5.3367
_cell_angle_alpha  90.000
_cell_angle_beta   90.000
_cell_angle_gamma  90.000
 
_shelx_F_squared_multiplier     1.000
 
loop_
 _refln_index_h
 _refln_index_k
 _refln_index_l
 _refln_F_squared_calc
 _refln_F_squared_meas
 _refln_F_squared_sigma
 _refln_observed_status
   0   0  -6       63.46       41.57     14.70 o
   2   0  -6      169.54      181.38     22.25 o
   4   0  -6       26.91       26.03     12.60 o
   6   0  -6        2.23       -8.82      8.82 o
   8   0  -6        1.32        3.78     10.08 o
  10   0  -6        2.73       -3.78      9.66 o
   1   1  -6      128.47      122.22     13.80 o
   2   1  -6       65.64       74.73     14.91 o
   3   1  -6       63.88       67.51     15.74 o
   4   1  -6       21.10       26.38      9.19 o
   5   1  -6        0.88        1.99      7.27 o
   6   1  -6        5.52        3.36      7.56 o
   7   1  -6        0.64        0.07      6.68 o
   8   1  -6       28.53       30.26      9.05 o
   9   1  -6        1.49       -5.64      6.68 o
  10   1  -6       18.06       37.13     11.13 o
   0   2  -6       74.43       79.35     16.79 o
   1   2  -6        6.79       -3.67      8.43 o
   2   2  -6       80.62       99.69     12.89 o
   3   2  -6       13.25        2.94      8.40 o
   4   2  -6       42.21       32.10      9.62 o
   5   2  -6       25.26       25.94      8.72 o
   6   2  -6       13.42       12.18      7.86 o
   7   2  -6        1.46        1.89      7.13 o
   8   2  -6        0.12       -5.95      5.95 o
   9   2  -6        9.46        6.82      7.57 o
  10   2  -6        5.75       -4.58      8.82 o
   1   3  -6       46.23       45.35     14.28 o
   2   3  -6       85.66       74.14     11.86 o
   3   3  -6       37.43       42.43     10.28 o
   4   3  -6        3.58        3.97      7.65 o
   5   3  -6       26.70       19.34      8.55 o
   6   3  -6        1.53       -6.38      6.38 o
   7   3  -6       16.76       13.71      8.25 o
   8   3  -6        5.37        5.56      7.53 o
   9   3  -6       24.82       17.83     10.71 o
   0   4  -6       25.65       19.31     12.18 o
   1   4  -6        6.34        5.04     10.92 o
   2   4  -6       28.34       32.05      9.86 o
   3   4  -6        3.68       -4.23      7.26 o
   4   4  -6       31.86       20.56      8.47 o
   5   4  -6       10.47        9.08      7.97 o
   6   4  -6        4.92        4.93      7.36 o
   7   4  -6       10.16        7.18      7.57 o
   8   4  -6        1.79       -0.20      6.91 o
   9   4  -6       27.24       29.70     16.58 o
   1   5  -6        3.98      -10.08     10.08 o
   2   5  -6       54.10       59.20     14.70 o
   3   5  -6        7.02       -3.25      7.30 o
   4   5  -6        4.36       -0.92      7.57 o
   5   5  -6       31.06       22.67      8.96 o
   6   5  -6       18.80       12.84      8.06 o
   7   5  -6        2.09        4.17      7.77 o
   8   5  -6        5.75       -1.39      6.75 o
   0   6  -6       10.29      -10.92     10.92 o
   1   6  -6        5.24       -3.78     10.92 o
   2   6  -6       34.94       44.93     12.60 o
   3   6  -6       17.00       14.28     10.08 o
   4   6  -6        0.97       -2.10      7.45 o
   5   6  -6        2.30       -7.05      7.05 o
   6   6  -6        3.67       -6.83      6.83 o
   7   6  -6        0.07       -6.72      6.72 o
   1   7  -6       24.09        5.04     11.34 o
   2   7  -6       12.03        0.00      9.66 o
   3   7  -6       12.56        7.98     10.08 o
   4   7  -6        1.03       -7.56      7.56 o
   5   7  -6        2.02       -4.98      7.30 o
   6   7  -6       14.65        4.51     10.29 o
   0   8  -6       42.46       31.07     13.44 o
   1   8  -6       14.91       13.86     11.34 o
   2   8  -6        7.60        5.88      9.66 o
   3   8  -6        3.95       -8.40      8.40 o
   2   0  -5      322.97      349.75     24.35 o
   4   0  -5       95.57      103.29     15.12 o
   6   0  -5      324.64      384.18     26.45 o
   8   0  -5       20.12       11.76      8.82 o
  10   0  -5       71.00       81.87     14.28 o
  12   0  -5       37.60       34.85     11.34 o
  14   0  -5        9.90        0.42      7.98 o
   0   1  -5      300.11      331.72     23.09 o
   1   1  -5       22.45       20.71      5.64 o
   2   1  -5       74.11       78.70     10.09 o
   3   1  -5      271.26      305.80     16.48 o
   4   1  -5       34.73       36.18      8.19 o
   5   1  -5       89.49       81.86      9.94 o
   6   1  -5      267.18      345.80     17.66 o
   7   1  -5        4.92        3.45      5.62 o
   8   1  -5        3.38        3.73      5.32 o
   9   1  -5       54.69       42.18      7.86 o
  10   1  -5        5.14        5.10      5.62 o
  11   1  -5       10.94        4.95      5.85 o
  12   1  -5        1.71       -0.09      6.30 o
  13   1  -5        1.64        3.17      5.74 o
  14   1  -5        1.00       -2.28      5.49 o
  15   1  -5        1.07       -5.46      5.64 o
   1   2  -5       11.96       12.93      6.05 o
   2   2  -5      246.93      268.04     15.83 o
   3   2  -5      204.86      191.15     19.52 o
   4   2  -5       13.98       17.05      6.75 o
   5   2  -5        7.23       10.65      6.04 o
   6   2  -5       37.71       30.57      7.42 o
   7   2  -5       43.34       50.20      8.36 o
   8   2  -5        1.02       -3.89      4.84 o
   9   2  -5       19.91       16.26      6.51 o
  10   2  -5        5.53       -5.14      5.14 o
  11   2  -5       17.88       13.64      6.21 o
  12   2  -5       26.30       28.40     10.50 o
  13   2  -5       26.45       40.06      8.17 o
  14   2  -5        3.22        4.43      6.04 o
  15   2  -5        3.21        3.36      6.23 o
   0   3  -5       48.90       45.64      8.85 o
   1   3  -5      186.08      197.71     13.15 o
   2   3  -5      130.07      128.82      9.52 o
   3   3  -5      216.46      248.61     15.00 o
   4   3  -5       22.84       25.31      7.05 o
   5   3  -5        9.50       10.26      6.05 o
   6   3  -5       30.64       27.69      7.40 o
   7   3  -5        5.07        0.12      5.32 o
   8   3  -5       40.26       25.36      8.19 o
   9   3  -5       43.74       36.27      8.00 o
  10   3  -5        0.71       -2.41      5.14 o
  11   3  -5       11.38        9.82      6.21 o
  12   3  -5        2.54       -3.11      5.49 o
  13   3  -5       55.17       54.54      9.78 o
  14   3  -5        8.84        2.27      6.08 o
  15   3  -5       10.97        8.40      9.45 o
   1   4  -5       55.25       57.73      7.31 o
   2   4  -5       66.50       56.55      7.20 o
   3   4  -5       21.66       12.21      6.66 o
   4   4  -5        3.52       -0.02      5.95 o
   5   4  -5       22.70       14.77      6.45 o
   6   4  -5        1.42       -4.29      5.14 o
   7   4  -5       41.81       45.52      8.16 o
   8   4  -5        7.16       -3.54      4.94 o
   9   4  -5      104.06      111.87     11.53 o
  10   4  -5        4.38        3.59      5.65 o
  11   4  -5        7.95       10.46      6.45 o
  12   4  -5        4.60        5.44      5.85 o
  13   4  -5       36.16       59.83     11.76 o
  14   4  -5       16.28       15.24      7.27 o
   0   5  -5      130.51      123.44     15.54 o
   1   5  -5       89.37       95.71      9.94 o
   2   5  -5       33.23       27.08      6.16 o
   3   5  -5       13.22       13.11      6.66 o
   4   5  -5        0.87        0.74      5.82 o
   5   5  -5        6.24       -3.25      5.44 o
   6   5  -5       23.64       22.25      6.96 o
   7   5  -5       46.24       50.03      8.46 o
   8   5  -5       19.41       16.75      6.56 o
   9   5  -5        1.60       -3.12      5.04 o
  10   5  -5       10.64        7.26      6.21 o
  11   5  -5       38.18       26.47      7.57 o
  12   5  -5       11.88       18.78      7.27 o
  13   5  -5       26.84       29.77      8.30 o
  14   5  -5        4.69        5.42      6.75 o
   1   6  -5       26.24       20.14      6.81 o
   2   6  -5      171.48      191.50     12.87 o
   3   6  -5       35.25       40.98      8.27 o
   4   6  -5       27.80       30.93      8.61 o
   5   6  -5       40.35       37.75      7.87 o
   6   6  -5       71.19       70.66      9.62 o
   7   6  -5        5.54       11.26      6.35 o
   8   6  -5        4.43       -0.08      5.51 o
   9   6  -5       13.08       14.00      6.86 o
  10   6  -5       48.85       49.52      9.02 o
  11   6  -5        1.02        3.63      5.85 o
  12   6  -5        8.22        4.55      6.34 o
  13   6  -5        5.68        8.45      6.64 o
   0   7  -5       43.17       37.37     10.08 o
   1   7  -5       24.46       17.77      8.19 o
   2   7  -5       20.88        6.19     10.50 o
   3   7  -5       57.55       52.87      8.76 o
   4   7  -5       32.33       22.33      7.30 o
   5   7  -5       32.23       22.22      9.45 o
   6   7  -5        3.03       16.46     11.76 o
   7   7  -5       13.01        8.37      6.35 o
   8   7  -5       13.63       13.74      6.52 o
   9   7  -5       12.22        3.32      5.95 o
  10   7  -5        8.06       10.66      6.75 o
  11   7  -5       14.90       19.23      8.82 o
  12   7  -5       19.57       21.76      7.83 o
  13   7  -5       19.18       20.49      7.45 o
   1   8  -5       33.24       22.95      6.81 o
   2   8  -5       33.68       32.75      9.24 o
   3   8  -5       15.20       14.28      7.98 o
   4   8  -5       35.92       33.83      7.69 o
   5   8  -5        4.64       -2.00      7.14 o
   6   8  -5       41.04       31.72     10.50 o
   7   8  -5       45.18       44.93      8.67 o
   8   8  -5       21.37       12.32      6.83 o
   9   8  -5       15.13       15.93      6.96 o
  10   8  -5       30.21       32.78      8.27 o
  11   8  -5        0.39       -2.25      6.93 o
  12   8  -5       21.87        9.17      6.86 o
   0   9  -5      103.63       96.99     13.86 o
   1   9  -5       77.92       75.35      9.05 o
   2   9  -5       65.87       58.78     11.34 o
   3   9  -5       32.12       45.77     10.50 o
   4   9  -5       46.19       48.28     10.50 o
   5   9  -5       38.83       45.06      8.62 o
   6   9  -5        7.81       -1.20      8.19 o
   7   9  -5       12.30       18.35     14.07 o
   8   9  -5        3.01       -8.61      8.61 o
   9   9  -5       14.68       12.08      6.60 o
  10   9  -5       10.51       14.82      6.91 o
  11   9  -5       14.16       10.09     13.23 o
   1  10  -5        0.11       -7.14      7.14 o
   2  10  -5       20.74       16.79      7.98 o
   3  10  -5        6.11        7.14      7.56 o
   4  10  -5        5.77        2.94      7.14 o
   5  10  -5        2.99       -3.78      6.30 o
   6  10  -5       12.40       -1.43     13.86 o
   7  10  -5       20.45       15.06      7.35 o
   8  10  -5       12.98        5.62      6.54 o
   9  10  -5       30.33       15.91     10.92 o
   3  11  -5       21.98       15.54      8.40 o
   4  11  -5        2.36       -3.36      6.30 o
   5  11  -5       11.92       16.37      8.40 o
   6  11  -5        5.06       11.34      7.98 o
   7  11  -5       18.34       23.93      9.24 o
   8  11  -5        9.83       -3.06     20.36 o
   0   0  -4      758.48      791.87     31.91 o
   2   0  -4       66.93       54.93      7.27 o
   4   0  -4      142.82      124.70     13.86 o
   6   0  -4       55.80       62.98     11.34 o
   8   0  -4      132.79      140.24     15.95 o
  10   0  -4      578.75      544.15     28.97 o
  12   0  -4       39.76       30.23      9.66 o
  14   0  -4       36.91       35.69     10.50 o
  16   0  -4       14.36        2.10      7.56 o
  18   0  -4       47.98       64.24     14.70 o
   1   1  -4       14.41       20.30      4.28 o
   2   1  -4       52.91       58.27      6.75 o
   3   1  -4      171.78      184.12     11.28 o
   4   1  -4      186.02      200.24     14.70 o
   5   1  -4       76.21       65.96      7.86 o
   6   1  -4       85.13       86.93      8.75 o
   7   1  -4      925.67      987.66     27.61 o
   8   1  -4       58.38       51.65      7.42 o
   9   1  -4       11.27        5.22      4.89 o
  10   1  -4      382.24      406.52     17.66 o
  11   1  -4       40.55       41.62      7.23 o
  12   1  -4       23.02       23.22      6.38 o
  13   1  -4       24.65       18.02      5.92 o
  14   1  -4       23.91       24.77      6.83 o
  15   1  -4        3.45        4.69      5.49 o
  16   1  -4       27.96       14.26      6.38 o
  17   1  -4        4.07       -1.26      5.34 o
  18   1  -4        8.21        3.99      6.08 o
   0   2  -4      278.30      298.60     14.17 o
   1   2  -4      177.56      181.60      8.06 o
   2   2  -4       29.98       32.80      5.21 o
   3   2  -4      268.55      299.12     23.93 o
   4   2  -4        1.54        0.73      4.00 o
   5   2  -4       28.05       32.56      6.08 o
   6   2  -4      108.46       99.66      9.32 o
   7   2  -4      359.96      365.35     16.13 o
   8   2  -4       29.94       27.29      6.38 o
   9   2  -4       30.50       29.53      6.34 o
  10   2  -4       33.01       29.35      6.34 o
  11   2  -4       27.28       21.83      6.23 o
  12   2  -4        3.94        1.25      4.24 o
  13   2  -4       55.36       42.18     14.07 o
  14   2  -4        5.16        2.65      5.19 o
  15   2  -4        7.22        5.22      5.62 o
  16   2  -4        8.03        8.19      5.94 o
  17   2  -4       83.60       58.15      9.65 o
  18   2  -4        3.46        6.13      5.88 o
   1   3  -4       96.31       94.45      6.89 o
   2   3  -4        0.93        3.63      3.87 o
   3   3  -4      347.25      359.15     14.97 o
   4   3  -4      115.47      111.97      9.49 o
   5   3  -4       76.05       68.97      7.83 o
   6   3  -4      242.01      260.95     13.57 o
   7   3  -4      789.99      852.31     80.61 o
   8   3  -4      120.28      112.73     11.76 o
   9   3  -4      129.82      135.11     11.27 o
  10   3  -4       17.58       15.95      5.34 o
  11   3  -4       31.70       36.92      7.13 o
  12   3  -4        7.23       10.12      6.72 o
  13   3  -4       20.31       16.79      6.23 o
  14   3  -4       12.17       10.39      5.78 o
  15   3  -4        8.88        7.76      5.78 o
  16   3  -4       15.32        8.40      5.94 o
  17   3  -4       15.25        8.24      6.15 o
  18   3  -4       14.17       20.77      7.65 o
   0   4  -4       73.00       70.71      8.40 o
   1   4  -4       57.71       52.16      5.71 o
   2   4  -4       49.27       50.55      6.02 o
   3   4  -4      465.44      504.68     32.33 o
   4   4  -4      181.28      190.48     11.70 o
   5   4  -4      394.97      413.78     20.36 o
   6   4  -4      226.66      216.73     15.33 o
   7   4  -4       24.32       22.13      5.74 o
   8   4  -4        2.74        4.84      4.42 o
   9   4  -4       10.94        9.47      4.89 o
  10   4  -4        5.07        2.13      5.46 o
  11   4  -4       18.81       20.15      6.23 o
  12   4  -4       24.73       24.16      6.51 o
  13   4  -4       23.16       20.33      5.92 o
  14   4  -4       36.30       34.11     11.76 o
  15   4  -4       53.47       54.24      8.59 o
  16   4  -4       13.12        9.75      6.08 o
  17   4  -4       67.13       73.99     15.74 o
  18   4  -4       10.04        2.43      5.78 o
   1   5  -4       28.24       26.39      4.70 o
   2   5  -4        5.16        6.63      3.99 o
   3   5  -4        8.14        7.89      4.89 o
   4   5  -4      140.60      154.92     10.79 o
   5   5  -4       72.08       60.38      7.76 o
   6   5  -4      117.28      108.77      9.78 o
   7   5  -4      111.08      106.07      9.78 o
   8   5  -4       18.55       15.13      5.34 o
   9   5  -4       73.12       75.96      9.02 o
  10   5  -4       64.49       61.85     13.44 o
  11   5  -4       41.61       48.87      7.86 o
  12   5  -4        8.59        5.93      5.14 o
  13   5  -4       31.69       35.27      7.65 o
  14   5  -4       14.16        9.72      5.65 o
  15   5  -4        5.15        7.35      5.64 o
  16   5  -4       40.34       51.53      9.02 o
  17   5  -4        7.04        5.79      6.15 o
   0   6  -4      216.33      207.41     14.70 o
   1   6  -4      118.07      118.54     16.86 o
   2   6  -4      189.40      191.01      9.49 o
   3   6  -4       64.12       67.16      8.06 o
   4   6  -4      209.83      225.12     12.90 o
   5   6  -4       53.22       51.63      7.05 o
   6   6  -4       60.06       65.36      7.95 o
   7   6  -4       19.95        9.36      5.04 o
   8   6  -4       35.01       30.82      6.38 o
   9   6  -4       11.28       19.42      5.85 o
  10   6  -4       26.68       25.00      6.38 o
  11   6  -4        1.91        4.82      4.83 o
  12   6  -4       19.88        2.29      7.98 o
  13   6  -4       14.29        7.77      6.51 o
  14   6  -4       53.48       62.80      9.26 o
  15   6  -4       10.06        3.62      5.62 o
  16   6  -4        8.69        6.94      8.40 o
  17   6  -4        2.96        7.48      6.51 o
   1   7  -4       21.37       21.56      4.84 o
   2   7  -4      259.20      272.24     10.85 o
   3   7  -4       43.19       45.81      7.05 o
   4   7  -4       54.60       47.82      6.96 o
   5   7  -4       12.26       10.81      5.12 o
   6   7  -4       60.82       48.04      7.26 o
   7   7  -4      216.45      197.51     19.52 o
   8   7  -4       97.20       75.52      8.89 o
   9   7  -4       40.91       35.36      7.05 o
  10   7  -4       58.72       54.57      8.13 o
  11   7  -4        7.29        7.77      5.20 o
  12   7  -4        8.85        1.26      5.25 o
  13   7  -4        1.87        6.60      5.34 o
  14   7  -4       42.65       52.04      8.75 o
  15   7  -4        8.60        7.18      5.95 o
  16   7  -4        7.70        9.48      6.38 o
   0   8  -4       46.12       50.38      8.82 o
   1   8  -4        2.85       -3.86      3.86 o
   2   8  -4      448.10      469.54     15.58 o
   3   8  -4        9.40        5.04     10.08 o
   4   8  -4      139.42      136.85     10.38 o
   5   8  -4       99.83       94.34      9.37 o
   6   8  -4       13.86        6.89      5.08 o
   7   8  -4       17.28       10.47      5.43 o
   8   8  -4        2.14       -5.19      7.56 o
   9   8  -4       28.29       29.23      6.75 o
  10   8  -4        8.95        6.90      5.25 o
  11   8  -4       52.51       57.12      8.47 o
  12   8  -4        9.60        8.45      5.92 o
  13   8  -4        6.03        1.77      5.25 o
  14   8  -4       51.28       56.53      8.96 o
  15   8  -4        4.41       -4.20      7.98 o
  16   8  -4       14.39       14.07      6.96 o
   1   9  -4        8.23        6.61      4.83 o
   2   9  -4      173.85      175.11     15.54 o
   3   9  -4      172.45      183.90     14.28 o
   4   9  -4       13.46       21.85      6.04 o
   5   9  -4      163.63      169.41     11.60 o
   6   9  -4       44.32       44.85      7.36 o
   7   9  -4      160.04      159.73     11.78 o
   8   9  -4      234.49      279.29     14.82 o
   9   9  -4       56.68       65.01      8.57 o
  10   9  -4       11.49       11.88      6.05 o
  11   9  -4       69.02       73.42      9.38 o
  12   9  -4        1.38        0.43      5.34 o
  13   9  -4       18.16       13.72     10.50 o
  14   9  -4        0.25        0.18      5.44 o
  15   9  -4       13.28        6.51      6.25 o
   0  10  -4       13.86        6.30      5.88 o
   1  10  -4        0.82       -4.83      4.83 o
   2  10  -4       42.55       34.87      5.78 o
   3  10  -4       27.79       19.31      7.14 o
   4  10  -4       94.27       85.23     11.34 o
   5  10  -4       83.04       73.72     13.86 o
   6  10  -4       65.92       59.06      8.15 o
   7  10  -4       14.40       22.40      6.60 o
   8  10  -4       49.91       45.14      7.76 o
   9  10  -4       43.80       47.95      7.76 o
  10  10  -4        0.58       -0.64      5.02 o
  11  10  -4        9.73        5.78     10.71 o
  12  10  -4        1.19        3.04      6.72 o
  13  10  -4       11.98       11.97      6.35 o
  14  10  -4        9.99       10.16      6.93 o
   1  11  -4        7.10        4.62      5.46 o
   2  11  -4       20.69       27.29      7.14 o
   3  11  -4        3.54       -4.20      4.20 o
   4  11  -4       78.42       77.68     10.50 o
   5  11  -4      110.41      104.55     12.60 o
   6  11  -4       25.04       20.99      7.14 o
   7  11  -4       53.72       51.86      9.45 o
   8  11  -4       42.93       43.97     10.71 o
   9  11  -4       22.87       27.92     10.92 o
  10  11  -4        0.76       -3.08      8.82 o
  11  11  -4       14.70       15.71      6.04 o
  12  11  -4       10.74       13.04     15.74 o
  13  11  -4        1.73       -2.41      5.40 o
   2  12  -4       44.33       45.35      7.98 o
   3  12  -4        4.73        2.52      5.46 o
   4  12  -4        5.76        6.30      5.88 o
   5  12  -4        7.82        9.66      6.72 o
   6  12  -4       36.47       38.63      9.24 o
   7  12  -4       50.68       43.67      9.24 o
   8  12  -4        4.56        4.47      5.33 o
   9  12  -4        5.47       -1.62      5.46 o
  10  12  -4       22.20       16.55     10.29 o
  11  12  -4        1.50       -0.99      5.83 o
   5  13  -4        2.55        4.20      5.88 o
   6  13  -4        1.27        2.94      5.88 o
   7  13  -4       12.09       14.28      7.14 o
   8  13  -4       29.49       34.43      9.24 o
   9  13  -4       42.11       58.78     10.92 o
  10  13  -4       12.22       -3.27     18.26 o
   8  14  -4        5.31       10.08      7.14 o
   2   0  -3       87.61       97.18     23.72 o
   4   0  -3      875.18      872.90     31.07 o
   6   0  -3      372.66      368.22     19.31 o
   8   0  -3        6.16        9.66      5.04 o
  10   0  -3       24.50       17.21      6.72 o
  12   0  -3      325.23      310.28     20.99 o
  14   0  -3      661.90      655.83     31.91 o
  16   0  -3        1.44        7.98      7.56 o
  18   0  -3        2.33        8.40      7.98 o
  20   0  -3        0.67        0.84      7.56 o
   0   1  -3      550.79      515.38     17.42 o
   1   1  -3      658.51      679.76     20.36 o
   2   1  -3      269.32      284.36     10.27 o
   3   1  -3      152.47      167.15     16.79 o
   4   1  -3       48.15       56.83      5.94 o
   5   1  -3      133.14      138.30      8.16 o
   6   1  -3      280.72      316.80     18.47 o
   7   1  -3      218.79      209.78     23.72 o
   8   1  -3       10.74       11.24      4.00 o
   9   1  -3       85.33       85.31      7.86 o
  10   1  -3       17.54       13.65      4.45 o
  11   1  -3      368.47      378.07     15.73 o
  12   1  -3      625.73      635.36     21.37 o
  13   1  -3      163.25      149.45     11.57 o
  14   1  -3       74.41       75.74      8.59 o
  15   1  -3      168.66      162.72     12.02 o
  16   1  -3       89.20       92.30     10.92 o
  17   1  -3        0.14        1.94      4.72 o
  18   1  -3       63.76       59.73      9.15 o
  19   1  -3        0.09       -0.32      5.02 o
  20   1  -3       14.21       16.99      6.64 o
   1   2  -3       70.96       78.33      4.65 o
   2   2  -3      771.33      864.58     17.12 o
   3   2  -3        1.77        1.68      2.92 o
   4   2  -3      141.27      145.73      8.59 o
   5   2  -3      266.80      268.64     21.41 o
   6   2  -3      107.26       89.47     13.02 o
   7   2  -3      376.43      351.34     13.51 o
   8   2  -3      154.02      180.19     10.08 o
   9   2  -3      147.95      149.95     11.97 o
  10   2  -3       74.29       67.39      7.42 o
  11   2  -3      420.07      438.50     16.77 o
  12   2  -3       75.11       58.70      7.70 o
  13   2  -3      388.59      381.16     16.77 o
  14   2  -3       16.07       15.54      5.49 o
  15   2  -3      107.38      118.16     10.97 o
  16   2  -3        3.20        2.10      4.75 o
  17   2  -3       51.24       42.64      7.72 o
  18   2  -3        1.51        0.69      5.04 o
  19   2  -3        2.71        6.66      8.61 o
  20   2  -3        1.28        9.18      6.08 o
   0   3  -3     2952.73     3091.44     54.45 o
   1   3  -3     1053.34      979.45     19.66 o
   2   3  -3       84.87       79.38      5.48 o
   3   3  -3     1179.56     1233.10     29.39 o
   4   3  -3      140.34      163.98      9.32 o
   5   3  -3      120.64      127.48      8.30 o
   6   3  -3        8.14        7.19      3.70 o
   7   3  -3      172.38      164.67      9.62 o
   8   3  -3        3.35       -0.63      3.27 o
   9   3  -3       14.43       10.12      8.19 o
  10   3  -3       11.41        9.49      4.42 o
  11   3  -3      982.55      937.14     50.38 o
  12   3  -3      202.16      200.03     12.02 o
  13   3  -3      175.18      180.86     19.31 o
  14   3  -3       90.53      105.27     10.09 o
  15   3  -3       20.76        7.56      5.05 o
  16   3  -3        8.70        9.30      5.32 o
  17   3  -3       14.28       16.78      6.04 o
  18   3  -3       22.29       18.47      9.03 o
  19   3  -3       18.21       25.00      7.11 o
  20   3  -3        0.70        3.23      7.14 o
   1   4  -3      233.22      265.46      8.85 o
   2   4  -3       51.08       51.41      5.62 o
   3   4  -3      321.05      334.97     10.21 o
   4   4  -3      405.39      435.80     14.51 o
   5   4  -3      332.89      297.24     12.30 o
   6   4  -3      198.71      203.69     10.34 o
   7   4  -3      122.80      111.85      8.72 o
   8   4  -3      139.94      130.70     20.57 o
   9   4  -3      125.80      114.50      9.19 o
  10   4  -3      298.63      286.40     13.21 o
  11   4  -3      478.14      516.29     38.84 o
  12   4  -3        5.83        2.84      5.46 o
  13   4  -3      234.01      263.74     14.10 o
  14   4  -3      102.19       98.36      9.80 o
  15   4  -3        2.65        5.19      4.89 o
  16   4  -3       47.71       48.09      8.00 o
  17   4  -3        1.13        7.83      5.44 o
  18   4  -3       12.43       16.74     11.34 o
  19   4  -3        3.01        7.99      5.78 o
  20   4  -3        4.33       15.50      7.14 o
   0   5  -3      463.89      485.78     19.31 o
   1   5  -3      602.60      563.33     13.03 o
   2   5  -3       98.39      107.73      8.96 o
   3   5  -3      259.66      270.47     10.80 o
   4   5  -3      246.63      255.25     11.55 o
   5   5  -3       56.36       59.95      7.77 o
   6   5  -3       85.01       77.17      7.27 o
   7   5  -3      166.87      174.08     16.58 o
   8   5  -3      169.45      188.92     19.73 o
   9   5  -3      133.51      117.93      9.32 o
  10   5  -3      264.14      263.15     13.19 o
  11   5  -3       71.24       57.67      7.40 o
  12   5  -3      110.07      103.69      9.65 o
  13   5  -3       36.54       29.06      6.34 o
  14   5  -3       55.54       55.82      7.86 o
  15   5  -3       78.42       63.50     14.28 o
  16   5  -3       12.59        8.61      5.05 o
  17   5  -3       30.04       35.54      7.23 o
  18   5  -3        8.75        9.61      5.92 o
  19   5  -3        3.19        8.19      5.92 o
   1   6  -3      151.93      147.72      8.49 o
   2   6  -3      296.46      310.35      9.23 o
   3   6  -3      158.35      160.75      7.32 o
   4   6  -3      302.47      310.47     12.39 o
   5   6  -3      156.35      156.27      8.96 o
   6   6  -3      823.41      808.05     21.95 o
   7   6  -3      156.51      142.03     16.79 o
   8   6  -3      463.91      463.09     16.59 o
   9   6  -3       77.07       73.17      7.72 o
  10   6  -3      129.86      113.15      9.62 o
  11   6  -3       55.09       49.21      6.97 o
  12   6  -3       41.47       53.05      7.53 o
  13   6  -3       49.09       44.74      7.27 o
  14   6  -3       64.50       61.72     11.34 o
  15   6  -3        0.63       -2.94      5.88 o
  16   6  -3        3.68        2.94      7.56 o
  17   6  -3        8.98       15.12      8.40 o
  18   6  -3        2.89        6.30      8.40 o
  19   6  -3        6.88       11.76      9.24 o
   0   7  -3      384.28      352.27     15.95 o
   1   7  -3       22.24       26.87      5.88 o
   2   7  -3       94.55       83.61      9.61 o
   3   7  -3       26.75       20.64      6.93 o
   4   7  -3       97.31       82.92      7.46 o
   5   7  -3        3.30        9.87      3.94 o
   6   7  -3       82.41       74.94      9.24 o
   7   7  -3       71.47       67.83      9.45 o
   8   7  -3      202.73      218.12     11.53 o
   9   7  -3       44.19       38.87      6.34 o
  10   7  -3       80.29       79.59      8.25 o
  11   7  -3       62.85       57.48      7.42 o
  12   7  -3       10.87        6.30      7.14 o
  13   7  -3      121.25      126.80     15.54 o
  14   7  -3        7.19        5.04      6.72 o
  15   7  -3       63.44       50.38     11.34 o
  16   7  -3        8.38       20.99      9.24 o
  17   7  -3        3.38        1.26      7.56 o
  18   7  -3       17.12       19.31      9.24 o
  19   7  -3        0.76       -1.68      7.98 o
   1   8  -3       78.92       82.26     17.00 o
   2   8  -3      125.17      139.85      7.40 o
   3   8  -3       65.68       64.96     10.08 o
   4   8  -3       39.89       32.88      5.59 o
   5   8  -3        7.35       10.16      4.26 o
   6   8  -3      784.45      797.01     22.05 o
   7   8  -3       32.66       20.57      8.82 o
   8   8  -3      283.46      273.37     12.85 o
   9   8  -3       37.66       41.14      7.77 o
  10   8  -3      102.82      109.07      9.49 o
  11   8  -3       61.23       53.74     10.92 o
  12   8  -3       45.67       55.84     11.34 o
  13   8  -3       36.15       38.21     10.08 o
  14   8  -3       22.20       12.18      8.40 o
  15   8  -3        0.87       -1.68      7.14 o
  16   8  -3        5.03        3.36      7.14 o
  17   8  -3        4.85        9.66      8.40 o
  18   8  -3        6.05        7.98      8.82 o
   0   9  -3      244.22      247.72     12.60 o
   1   9  -3      273.56      269.15     12.39 o
   2   9  -3      253.27      270.16      9.62 o
   3   9  -3      284.67      314.06     15.95 o
   4   9  -3      125.27      132.60     10.08 o
   5   9  -3      171.90      153.20      9.68 o
   6   9  -3       76.04       64.71     12.18 o
   7   9  -3       10.51        3.61      4.12 o
   8   9  -3       26.37       24.17      5.74 o
   9   9  -3      161.36      155.15     10.46 o
  10   9  -3       24.12       23.09      8.82 o
  11   9  -3      242.46      230.09     19.31 o
  12   9  -3       84.86       64.24     12.60 o
  13   9  -3       23.04       30.23      9.66 o
  14   9  -3        2.15       -2.52      6.72 o
  15   9  -3        6.86        6.72      8.40 o
  16   9  -3       10.13        1.68      7.56 o
  17   9  -3        2.03        2.52      8.40 o
   1  10  -3      221.03      243.84      9.02 o
   2  10  -3      248.59      233.88      9.32 o
   3  10  -3       48.22       59.62      7.98 o
   4  10  -3      106.43      115.88     10.50 o
   5  10  -3      121.63      115.48      8.98 o
   6  10  -3       31.77       18.76      5.34 o
   7  10  -3       47.83       35.28      6.21 o
   8  10  -3        3.73        2.10      4.05 o
   9  10  -3        9.90        5.58      6.30 o
  10  10  -3       58.03       42.83     11.34 o
  11  10  -3       46.65       41.99     10.50 o
  12  10  -3       62.16       56.26     11.76 o
  13  10  -3       20.70       18.47     10.08 o
  14  10  -3        4.75       11.76      9.24 o
  15  10  -3       33.45       34.01     10.92 o
  16  10  -3        5.88        5.88      8.40 o
   0  11  -3      780.82      780.53     24.35 o
   1  11  -3      442.48      459.15     12.25 o
   2  11  -3        7.97       -4.62      4.62 o
   3  11  -3      133.39      120.92     10.50 o
   4  11  -3      190.49      209.51     13.44 o
   5  11  -3       37.73       35.69      7.14 o
   6  11  -3       13.36       13.93      5.02 o
   7  11  -3       31.86       31.85      6.04 o
   8  11  -3       42.86       36.87      6.67 o
   9  11  -3        7.12       -6.30      8.82 o
  10  11  -3       45.55       31.07     10.08 o
  11  11  -3       21.48       11.76      8.82 o
  12  11  -3        4.26       -6.30      8.40 o
  13  11  -3       68.81       69.70     13.44 o
  14  11  -3        0.05        3.78      8.82 o
  15  11  -3       19.57       -2.10      8.82 o
  16  11  -3        3.37       -8.40      8.40 o
   1  12  -3       16.87       20.15      5.04 o
   2  12  -3      250.06      272.49     14.28 o
   3  12  -3       94.32      102.03     10.08 o
   4  12  -3       27.97       25.19      6.30 o
   5  12  -3       41.49       29.81      7.14 o
   6  12  -3       56.48       50.38      8.82 o
   7  12  -3       34.94       32.75      7.56 o
   8  12  -3       58.86       58.35      7.76 o
   9  12  -3        0.90       -6.72      9.66 o
  10  12  -3        1.48       -8.40      8.40 o
  11  12  -3       14.56        3.36     10.50 o
  12  12  -3       20.08       12.18     10.92 o
  13  12  -3        2.39       -5.04      8.82 o
  14  12  -3        2.30       -8.40      8.82 o
   2  13  -3      109.78      119.24      9.66 o
   3  13  -3        9.20       13.44      5.46 o
   4  13  -3       73.40       68.86      8.82 o
   5  13  -3       32.85       27.29      6.72 o
   6  13  -3       20.23       23.51      6.72 o
   7  13  -3        8.22        6.30      5.46 o
   8  13  -3        8.14        3.78      5.46 o
   9  13  -3       11.32       13.44      6.72 o
  10  13  -3        0.92      -10.08     10.50 o
  11  13  -3        7.58      -10.50     10.50 o
  12  13  -3        9.86       -9.66     10.92 o
  13  13  -3        1.88       -9.66      9.66 o
   4  14  -3       40.98       44.51      7.56 o
   5  14  -3        7.62       10.50      5.88 o
   6  14  -3      116.80      127.22     12.60 o
   7  14  -3        0.44       -4.20      4.20 o
   8  14  -3       65.46       77.26     11.34 o
   9  14  -3        9.24        2.10      6.30 o
  12  14  -3       20.11       -1.68     13.44 o
   7  15  -3       35.56       36.95      8.40 o
   8  15  -3        1.10        1.26      5.88 o
   9  15  -3        5.97        4.62      6.30 o
  10  15  -3        7.01        5.46      6.72 o
   0   0  -2      780.58      728.05     23.09 o
   2   0  -2     1642.52     1600.18     29.53 o
   4   0  -2     1085.67     1116.84     32.75 o
   6   0  -2     1865.28     2004.86     52.90 o
   8   0  -2     2579.93     2701.41     69.70 o
  10   0  -2     1038.23      991.72     33.59 o
  22   0  -2        9.28        6.72      8.40 o
   1   1  -2       53.38       50.07      4.06 o
   2   1  -2      542.24      540.40     16.44 o
   3   1  -2      130.50      128.15      9.87 o
   4   1  -2     1098.91     1212.53     29.81 o
   5   1  -2      163.96      171.34     12.60 o
   6   1  -2      542.79      650.01     17.63 o
   7   1  -2       54.23       46.00      5.05 o
   8   1  -2     1417.26     1484.02     65.92 o
   9   1  -2     2318.44     2305.30     43.05 o
  10   1  -2      400.64      439.18     20.99 o
  11   1  -2       64.85       47.86      8.40 o
  12   1  -2      130.05      145.69     13.02 o
  13   1  -2      129.95      108.75     12.60 o
  14   1  -2       44.73       42.83      9.24 o
  15   1  -2       49.56       37.79      8.82 o
  16   1  -2      480.06      507.20     26.45 o
  17   1  -2       58.73       62.56     11.34 o
  18   1  -2       82.71       68.02     12.18 o
  19   1  -2       46.61       52.48     11.34 o
  20   1  -2       18.50       15.12      8.40 o
  21   1  -2        6.00        5.04      8.40 o
  22   1  -2       10.22       10.50      9.24 o
   0   2  -2      987.60      934.66     47.44 o
   1   2  -2      306.55      296.05      6.71 o
   2   2  -2     1187.18     1289.81     33.74 o
   3   2  -2      894.96      844.50     46.40 o
   4   2  -2     1468.26     1486.57     28.79 o
   5   2  -2      712.51      827.14     42.83 o
   6   2  -2     1420.10     1499.49     29.83 o
   7   2  -2        9.64       11.57      3.23 o
   8   2  -2     1534.20     1641.67     47.44 o
   9   2  -2     1675.71     1787.79     50.80 o
  10   2  -2       31.54       47.44      8.40 o
  11   2  -2      182.28      174.66     13.86 o
  12   2  -2      172.98      204.05     15.12 o
  13   2  -2      139.14      114.62     13.02 o
  14   2  -2      111.96       89.85     12.18 o
  15   2  -2      124.68      127.64     14.28 o
  16   2  -2       62.56       71.80     12.18 o
  17   2  -2        0.53        6.30      6.72 o
  18   2  -2        0.47        2.10      6.72 o
  19   2  -2       67.32       73.48     13.02 o
  20   2  -2       17.14       28.97     10.08 o
  21   2  -2        1.03       -1.68      7.14 o
  22   2  -2       11.76       18.47      9.66 o
   1   3  -2     2188.30     2209.22     31.40 o
   2   3  -2      498.93      528.54     10.71 o
   3   3  -2      149.86      138.74      6.93 o
   4   3  -2      622.26      636.71     15.86 o
   5   3  -2      961.14      890.16     20.32 o
   6   3  -2      689.98      735.69     18.40 o
   7   3  -2     2071.19     2177.84     58.36 o
   8   3  -2       84.69       72.22      9.24 o
   9   3  -2     1356.36     1393.11     42.83 o
  10   3  -2      218.25      202.38     14.28 o
  11   3  -2       25.25       25.19      6.30 o
  12   3  -2      191.58      193.14     14.70 o
  13   3  -2      237.16      228.41     16.37 o
  14   3  -2       36.20       20.99      7.56 o
  15   3  -2       44.30       38.63      9.24 o
  16   3  -2       50.92       31.91      8.82 o
  17   3  -2       23.52       16.37      7.98 o
  18   3  -2       13.57       12.60      7.98 o
  19   3  -2       37.86       41.15     10.50 o
  20   3  -2       24.37       19.73      8.82 o
  21   3  -2       14.48        6.72      7.98 o
   0   4  -2     1699.03     1815.12     32.72 o
   1   4  -2     1026.95     1013.68     16.68 o
   2   4  -2     1272.35     1206.53     21.42 o
   3   4  -2     1680.61     1584.92     31.49 o
   4   4  -2      357.64      367.48     16.58 o
   5   4  -2      949.08     1066.88     34.01 o
   6   4  -2      603.79      588.65     23.51 o
   7   4  -2      155.03      152.41     11.76 o
   8   4  -2      405.92      388.38     19.31 o
   9   4  -2      310.51      360.66     18.47 o
  10   4  -2      246.49      268.29     16.37 o
  11   4  -2       53.87       46.61      8.40 o
  12   4  -2       41.81       39.89      7.98 o
  13   4  -2       40.62       41.15      8.40 o
  14   4  -2      102.99       90.27     11.76 o
  15   4  -2      208.90      212.45     16.79 o
  16   4  -2      153.60      172.14     15.95 o
  17   4  -2       33.38       34.43      9.24 o
  18   4  -2        7.38        4.62      6.72 o
  19   4  -2       19.93       21.41      8.82 o
  20   4  -2       16.83       18.47      8.82 o
  21   4  -2        5.90        6.72      8.40 o
   1   5  -2      212.39      214.09      6.36 o
   2   5  -2     1356.35     1447.84     22.27 o
   3   5  -2      569.20      562.42     14.64 o
   4   5  -2      374.90      374.61     12.60 o
   5   5  -2       76.28       70.96      8.40 o
   6   5  -2      325.95      330.01     16.79 o
   7   5  -2      195.47      175.08     12.60 o
   8   5  -2       42.21       35.27      7.14 o
   9   5  -2      410.06      406.01     19.73 o
  10   5  -2       82.22       76.84     10.08 o
  11   5  -2      333.89      348.49     19.31 o
  12   5  -2      330.66      369.06     20.15 o
  13   5  -2       23.79       21.83      7.56 o
  14   5  -2      142.19      118.82     13.86 o
  15   5  -2       30.69       36.11      8.82 o
  16   5  -2       61.66       63.40     11.34 o
  17   5  -2       71.66       88.17     13.02 o
  18   5  -2       14.80       18.89      7.98 o
  19   5  -2        5.58       -3.36      6.30 o
  20   5  -2        4.61        2.94      7.14 o
  21   5  -2        5.46       11.76      8.82 o
   0   6  -2     1098.74     1192.42     31.91 o
   1   6  -2      856.37      895.75     17.78 o
   2   6  -2     1775.33     1785.99     26.20 o
   3   6  -2      610.22      584.40     15.06 o
   4   6  -2      816.16      825.88     28.55 o
   5   6  -2       11.62       12.60      5.46 o
   6   6  -2      329.30      324.56     16.79 o
   7   6  -2       69.48       60.46      8.40 o
   8   6  -2       54.12       39.47      7.56 o
   9   6  -2       91.93       83.13     10.08 o
  10   6  -2      329.31      327.49     18.47 o
  11   6  -2       83.35       73.48     10.50 o
  12   6  -2      169.25      165.85     14.28 o
  13   6  -2       24.54       10.50      6.72 o
  14   6  -2      102.17       89.85     12.18 o
  15   6  -2       30.25       27.71      8.40 o
  16   6  -2       24.22       23.09      7.98 o
  17   6  -2       36.42       27.71      9.24 o
  18   6  -2       16.89       12.60      7.56 o
  19   6  -2        1.23       -2.94      6.72 o
  20   6  -2       26.41       21.41      8.82 o
  21   6  -2        7.22       11.76      8.40 o
   1   7  -2       77.14       85.84      4.42 o
   2   7  -2      326.24      337.15      7.86 o
   3   7  -2       32.42       27.29      7.14 o
   4   7  -2       66.63       46.61      7.98 o
   5   7  -2       58.10       58.78      8.82 o
   6   7  -2      161.20      137.30     12.18 o
   7   7  -2       60.28       53.74      8.40 o
   8   7  -2      292.85      270.39     16.37 o
   9   7  -2      177.45      165.85     13.44 o
  10   7  -2      192.69      224.21     15.54 o
  11   7  -2       11.71       17.21      6.72 o
  12   7  -2      222.59      246.46     17.21 o
  13   7  -2      163.54      153.67     14.70 o
  14   7  -2      129.43      116.30     13.86 o
  15   7  -2       26.96       23.93      7.98 o
  16   7  -2        9.35       15.54      7.56 o
  17   7  -2       31.10       27.71      9.24 o
  18   7  -2        0.21       -0.42      6.72 o
  19   7  -2        3.52       -4.62      6.72 o
  20   7  -2        4.69       -1.68      6.72 o
   0   8  -2      839.50      824.20     23.51 o
   1   8  -2       76.00       90.27      5.88 o
   2   8  -2      476.42      484.70     10.79 o
   3   8  -2        8.77        7.14      7.14 o
   4   8  -2      571.43      594.95     24.35 o
   5   8  -2       20.86       22.67      7.14 o
   6   8  -2      240.47      234.70     15.54 o
   7   8  -2        3.85        7.14      5.46 o
   8   8  -2      138.66      141.91     12.60 o
   9   8  -2      146.12      151.57     13.02 o
  10   8  -2       69.17       63.82      9.66 o
  11   8  -2       13.99       15.12      6.72 o
  12   8  -2      113.38      101.61     12.18 o
  13   8  -2       21.97       28.97      7.98 o
  14   8  -2       16.89        5.88      6.30 o
  15   8  -2      100.83       93.63     13.02 o
  16   8  -2        9.29        1.26      6.72 o
  17   8  -2        8.02        3.78      7.14 o
  18   8  -2       56.36       56.26     11.34 o
  19   8  -2       30.92       30.23     10.08 o
  20   8  -2        3.24        2.10      7.98 o
   1   9  -2      212.45      221.64      6.75 o
   2   9  -2      156.48      166.70      5.43 o
   4   9  -2       59.02       61.30     10.08 o
   5   9  -2      196.82      232.61     17.21 o
   6   9  -2      568.55      591.17     25.19 o
   7   9  -2       30.40       24.35      7.56 o
   8   9  -2      339.65      321.62     18.47 o
   9   9  -2      222.58      237.64     15.95 o
  10   9  -2       75.13       80.19     10.92 o
  11   9  -2      147.49      139.40     13.86 o
  12   9  -2       29.46       33.59      8.40 o
  13   9  -2       36.90       21.41      7.98 o
  14   9  -2       19.62       17.63      7.98 o
  15   9  -2        9.07        5.88      6.72 o
  16   9  -2       16.17       19.31      8.40 o
  17   9  -2        2.87        4.62      7.14 o
  18   9  -2        4.76       -2.10      7.14 o
  19   9  -2        0.17        3.78      7.56 o
   0  10  -2      176.80      196.08      9.24 o
   1  10  -2      575.38      587.93     12.37 o
   5  10  -2      201.17      219.59     16.37 o
   6  10  -2       87.63       85.23     11.76 o
   7  10  -2      174.53      145.27     14.28 o
   8  10  -2       69.46       65.50     10.50 o
   9  10  -2       48.56       59.20     10.08 o
  10  10  -2       19.15       16.37      7.14 o
  11  10  -2      140.46      117.98     13.02 o
  12  10  -2        3.50        0.00      6.30 o
  13  10  -2        6.05        7.14      7.14 o
  14  10  -2       21.01       19.73      8.40 o
  15  10  -2      111.24      105.39     13.44 o
  16  10  -2        8.39        6.30      7.56 o
  17  10  -2       17.34       16.37      9.24 o
  18  10  -2       21.10       14.70      8.82 o
   1  11  -2      180.98      179.46      6.15 o
   7  11  -2      576.91      621.40     27.29 o
   8  11  -2       11.44       15.95      9.24 o
   9  11  -2      266.04      264.93     18.89 o
  10  11  -2       11.04        5.46      7.14 o
  11  11  -2       30.54       29.39      9.24 o
  12  11  -2       19.25       13.86      7.98 o
  13  11  -2       25.01       20.15      8.40 o
  14  11  -2        7.97        7.14      7.98 o
  15  11  -2       14.14        2.10      7.56 o
  16  11  -2       15.65       12.60      8.82 o
  17  11  -2        3.76       11.76      7.98 o
   0  12  -2      296.02      283.41     11.34 o
   1  12  -2      292.98      281.73     12.60 o
   8  12  -2       11.59       -3.78      8.40 o
   9  12  -2       73.50       64.66     11.76 o
  10  12  -2        6.58       -5.04      8.40 o
  11  12  -2        0.66       -7.56      7.56 o
  12  12  -2       27.12       15.95      8.82 o
  13  12  -2       54.06       45.77     10.92 o
  14  12  -2        1.08       -6.30      7.14 o
  15  12  -2       23.13       15.54      9.24 o
  16  12  -2        6.04        4.62      8.82 o
   1  13  -2       23.68       19.31      4.62 o
  10  13  -2       41.83       16.37     10.92 o
  11  13  -2       57.25       34.43     10.92 o
  12  13  -2       23.47        6.30     10.08 o
  13  13  -2        5.14       -8.40      8.40 o
   1  14  -2       11.17       11.34      4.20 o
   2   0  -1     1060.03     1139.09     28.97 o
   6   0  -1     1968.35     1905.41     36.52 o
   8   0  -1     1547.29     1518.90     34.40 o
  10   0  -1     2391.01     2391.20     61.09 o
  12   0  -1       29.25       30.60      3.88 o
  14   0  -1      197.76      203.10      9.37 o
  16   0  -1       87.72       95.91      7.16 o
  18   0  -1       62.64       63.80      6.25 o
  20   0  -1      188.73      249.82     18.05 o
   0   1  -1      260.51      264.23     12.39 o
   1   1  -1     1724.03     1757.65     50.10 o
   2   1  -1     3017.43     3069.18     48.54 o
   3   1  -1     1119.14     1196.62     31.07 o
   4   1  -1    16675.58    17395.02    365.28 o
   5   1  -1     9952.46    10440.37    220.43 o
   6   1  -1      384.11      344.30     10.18 o
   7   1  -1      277.22      284.07      4.08 o
   8   1  -1      905.54      908.17     20.05 o
   9   1  -1      533.57      581.76      8.61 o
  10   1  -1       11.27        7.14      2.38 o
  11   1  -1      196.93      187.78      5.52 o
  12   1  -1      278.44      292.86      7.18 o
  13   1  -1       10.18        7.56      2.09 o
  14   1  -1      234.95      228.52      6.98 o
  15   1  -1       16.53       12.89      2.64 o
  16   1  -1       21.10       16.82      2.91 o
  17   1  -1        1.93        2.76      3.57 o
  18   1  -1       12.12       16.08      3.01 o
  19   1  -1       23.75       27.47      3.45 o
  20   1  -1       94.99      147.07     11.76 o
   1   2  -1     2029.52     1975.74     26.49 o
   2   2  -1     7222.45     7059.20    156.19 o
   3   2  -1     1447.19     1425.44     36.53 o
   4   2  -1     8205.65     8243.21    179.28 o
   5   2  -1     4475.72     4494.12     65.39 o
   6   2  -1       59.59       59.59      2.54 o
   7   2  -1     2047.43     2088.38     19.50 o
   8   2  -1     2875.60     2798.38     28.04 o
   9   2  -1      177.54      163.17      4.01 o
  10   2  -1     1159.97     1163.06     17.36 o
  11   2  -1       82.40       84.29      3.99 o
  12   2  -1       39.11       40.34      2.98 o
  13   2  -1      184.93      183.90      6.04 o
  14   2  -1       30.45       27.95      3.64 o
  15   2  -1       11.31       12.08      2.66 o
  16   2  -1      109.41      104.36      5.41 o
  17   2  -1       20.66       27.25      3.32 o
  18   2  -1       18.00       23.59      3.24 o
  19   2  -1       52.72       55.91      4.65 o
  20   2  -1       17.72       37.54      6.75 o
   0   3  -1      571.80      576.18     17.84 o
   1   3  -1     4264.62     4133.97     64.10 o
   2   3  -1     1864.60     1736.98     43.67 o
   3   3  -1     3212.39     3154.87     73.90 o
   4   3  -1       21.48       21.38      2.52 o
   5   3  -1      287.90      272.18      4.04 o
   6   3  -1     1043.46     1047.00     11.34 o
   7   3  -1      319.96      332.66      4.61 o
   8   3  -1       98.03       97.61      2.76 o
   9   3  -1      262.40      243.89      6.22 o
  10   3  -1      347.42      349.20      7.37 o
  11   3  -1      481.58      495.68      9.49 o
  12   3  -1      118.14      122.95      4.76 o
  13   3  -1      227.82      230.53      6.64 o
  14   3  -1       90.48       89.26      4.49 o
  15   3  -1       27.93       26.88      3.12 o
  16   3  -1       39.26       42.81      3.69 o
  17   3  -1      151.58      174.66      6.79 o
  18   3  -1       63.59       66.51      4.59 o
  19   3  -1        9.19       10.46      3.62 o
  20   3  -1       15.73       30.51      6.29 o
   1   4  -1      721.48      671.31     13.31 o
   2   4  -1      888.15      848.04     15.33 o
   3   4  -1     1357.82     1353.53     18.36 o
   4   4  -1      215.59      218.34      4.03 o
   5   4  -1     1462.73     1462.08     14.94 o
   6   4  -1      716.42      698.55      7.71 o
   7   4  -1      517.75      502.97      6.65 o
   8   4  -1      202.08      222.57      4.86 o
   9   4  -1     1034.08     1044.44     18.45 o
  10   4  -1      242.40      241.47      5.62 o
  11   4  -1      217.03      211.31      5.48 o
  12   4  -1       11.52        9.89      2.05 o
  13   4  -1      172.54      184.78      5.53 o
  14   4  -1       53.79       47.70      3.35 o
  15   4  -1      111.38      115.97      5.66 o
  16   4  -1      155.44      164.55      6.51 o
  17   4  -1       75.28       88.42      5.17 o
  18   4  -1        1.48        0.52      2.07 o
  19   4  -1       30.69       29.74      3.96 o
  20   4  -1       59.82       73.89     11.76 o
  21   4  -1       11.01        9.66      7.56 o
  22   4  -1        9.33        7.14      7.56 o
   0   5  -1     1002.44      946.39     18.70 o
   1   5  -1     1019.51      979.40     11.78 o
   2   5  -1      762.41      708.41      9.45 o
   3   5  -1     1515.58     1460.22     16.14 o
   4   5  -1      639.44      625.71      8.10 o
   5   5  -1      715.44      650.44      8.54 o
   6   5  -1      551.35      559.70      7.81 o
   7   5  -1      413.94      412.47      7.47 o
   8   5  -1       32.43       28.59      2.47 o
   9   5  -1       67.16       65.75      3.51 o
  10   5  -1      330.54      330.58      6.74 o
  11   5  -1       75.36       74.82      3.52 o
  12   5  -1       70.74       67.67      3.53 o
  13   5  -1      147.44      145.42      4.94 o
  14   5  -1       39.88       37.37      3.08 o
  15   5  -1       17.30       16.11      2.60 o
  16   5  -1       30.90       36.74      3.24 o
  17   5  -1       43.53       38.52      3.40 o
  18   5  -1        7.29       11.39      3.20 o
  19   5  -1        1.57        6.97      4.49 o
  20   5  -1       68.01       77.70      9.68 o
  21   5  -1       34.55       38.63     10.50 o
  22   5  -1       10.25        7.14      8.40 o
   1   6  -1       79.26       73.89      3.53 o
   2   6  -1     1328.17     1382.00     15.52 o
   3   6  -1       25.94       28.27      1.71 o
   4   6  -1      915.29      951.12     11.79 o
   5   6  -1      923.39     1002.39     15.35 o
   6   6  -1     1855.79     1895.25     23.63 o
   7   6  -1      465.26      431.39      8.53 o
   8   6  -1      554.76      560.51     11.70 o
   9   6  -1      100.82       98.23      4.36 o
  10   6  -1      329.72      335.19      8.11 o
  11   6  -1       12.34       10.46      2.23 o
  12   6  -1       23.00       22.55      2.41 o
  13   6  -1        6.17        5.16      1.92 o
  14   6  -1       52.76       45.40      3.35 o
  15   6  -1       27.06       24.72      2.89 o
  16   6  -1       17.34       12.31      2.48 o
  17   6  -1       14.67       18.45      2.86 o
  18   6  -1      159.60      183.83      7.66 o
  19   6  -1       28.80       25.23     16.79 o
  20   6  -1       36.79       43.67     10.08 o
  21   6  -1       15.66       23.93      8.82 o
   0   7  -1      671.82      679.54     14.89 o
   1   7  -1      391.51      408.49      7.30 o
   2   7  -1     1012.10      991.75     17.30 o
   3   7  -1      312.54      322.85      7.29 o
   4   7  -1     1734.92     1725.07     23.87 o
   5   7  -1      338.12      333.18     10.34 o
   6   7  -1       26.15       23.73      2.32 o
   7   7  -1       98.73       98.25      4.10 o
   8   7  -1       13.42       11.72      2.10 o
   9   7  -1       76.11       72.56      4.73 o
  10   7  -1       73.56       75.06      4.24 o
  11   7  -1       68.04       70.78      4.19 o
  12   7  -1       44.60       41.74      3.46 o
  13   7  -1        5.80        4.80      2.02 o
  14   7  -1       86.14       87.64      4.47 o
  15   7  -1       69.47       71.38      4.21 o
  16   7  -1      113.97      133.25      5.42 o
  17   7  -1       90.03       99.81      5.95 o
  18   7  -1       29.12       33.26      4.11 o
  19   7  -1        6.70       10.41     13.65 o
  20   7  -1        2.51        0.84      6.72 o
  21   7  -1        0.15       -5.88      5.88 o
   1   8  -1      185.29      189.60      5.20 o
   2   8  -1      657.61      722.53     11.87 o
   3   8  -1      344.50      345.73     12.39 o
   4   8  -1       57.03       55.22      4.43 o
   5   8  -1      392.46      406.74     10.72 o
   6   8  -1       79.98       73.50      3.98 o
   7   8  -1       86.49       85.26      4.17 o
   8   8  -1      717.89      710.08     12.94 o
   9   8  -1       18.07       13.46      2.40 o
  10   8  -1      109.59      107.66      4.96 o
  11   8  -1        5.90        3.00      2.01 o
  12   8  -1       21.73       20.29      3.39 o
  13   8  -1       45.49       47.25      4.04 o
  14   8  -1       70.14       75.75      4.36 o
  15   8  -1      120.45      126.00      5.28 o
  16   8  -1       22.73       18.73      2.78 o
  17   8  -1       30.62       35.21      4.10 o
  18   8  -1       11.14       13.23      6.45 o
  19   8  -1       72.94       48.70     10.50 o
  20   8  -1       10.62       10.92      7.98 o
   0   9  -1      476.33      463.95     20.15 o
   1   9  -1     1279.07     1339.95     29.53 o
   2   9  -1       96.95       84.71      7.57 o
   3   9  -1      344.08      348.40     12.91 o
   4   9  -1      406.34      426.74     14.50 o
   5   9  -1      242.77      241.94      9.02 o
   6   9  -1      247.68      260.21      9.33 o
   7   9  -1      181.69      190.25      6.17 o
   8   9  -1      120.96      128.41      5.34 o
   9   9  -1        2.76        5.64      3.33 o
  10   9  -1       57.57       60.50      5.76 o
  11   9  -1      165.60      161.47      6.28 o
  12   9  -1      137.42      131.52      6.08 o
  13   9  -1       13.13       11.39      2.88 o
  14   9  -1       51.69       53.35      4.44 o
  15   9  -1       40.48       40.90      3.48 o
  16   9  -1        6.90        9.66      4.06 o
  17   9  -1        9.01       10.52      4.36 o
  18   9  -1        2.74      -12.87     15.54 o
  19   9  -1        0.23        5.04      6.72 o
  20   9  -1       11.54       17.21      8.40 o
   1  10  -1      104.00      103.26      7.83 o
   2  10  -1       24.07       24.02      5.74 o
   3  10  -1      188.61      197.60     11.03 o
   4  10  -1      178.36      177.83     11.25 o
   5  10  -1      806.13      823.87     22.39 o
   6  10  -1      144.66      153.67     10.02 o
   7  10  -1       25.15       32.25      4.74 o
   8  10  -1        4.45        6.54      2.55 o
   9  10  -1      332.43      337.72      8.86 o
  10  10  -1        0.70       -2.20      2.20 o
  11  10  -1      593.11      616.93     12.99 o
  12  10  -1       14.92       12.47      3.09 o
  13  10  -1       55.78       59.21      4.66 o
  14  10  -1       29.25       30.29      3.72 o
  15  10  -1       96.13      115.27      6.09 o
  16  10  -1       27.35       28.56      5.01 o
  17  10  -1      122.71      119.06     18.05 o
  18  10  -1        6.61        8.82      7.14 o
   0  11  -1      390.04      401.39     21.83 o
   1  11  -1      698.23      687.99     20.32 o
   2  11  -1       21.49       19.34      6.35 o
   3  11  -1      547.92      554.36     18.41 o
   4  11  -1      139.46      136.03     10.19 o
   5  11  -1      527.73      547.94     18.46 o
   6  11  -1      243.32      262.78     18.47 o
   7  11  -1        3.14        1.50      5.08 o
   8  11  -1      227.36      231.26     10.71 o
   9  11  -1      141.32      136.46      6.33 o
  10  11  -1       94.69       91.68      5.37 o
  11  11  -1       35.11       37.89      3.94 o
  12  11  -1       29.06       23.63      3.47 o
  13  11  -1       39.75       40.72      4.07 o
  14  11  -1       17.65       14.86      4.69 o
  15  11  -1       32.87       41.90      5.71 o
  16  11  -1       18.61       11.50     17.63 o
   1  12  -1       99.92       95.63      8.98 o
   2  12  -1      227.76      236.42     19.94 o
   3  12  -1       94.44      103.11      9.07 o
   4  12  -1       29.52       35.95     10.50 o
   5  12  -1      337.50      395.67     19.31 o
   6  12  -1       16.37       11.29      6.35 o
   7  12  -1      380.93      389.74     16.84 o
   8  12  -1      507.46      538.98     19.49 o
   9  12  -1      368.05      382.93     16.52 o
  10  12  -1        9.74        5.79      4.25 o
  11  12  -1      270.00      295.84      9.15 o
  12  12  -1        0.31       -3.99      3.99 o
  13  12  -1        4.54       -4.60      4.60 o
  14  12  -1       24.45       18.63      6.28 o
  15  12  -1       15.07      -16.37     16.37 o
   0  13  -1      145.42      149.89     15.54 o
   1  13  -1       43.88       42.56      7.70 o
   2  13  -1      340.73      338.18     15.72 o
   3  13  -1      100.37       96.45      9.58 o
   4  13  -1      136.54      125.06     10.49 o
   5  13  -1      553.59      572.28     20.06 o
   6  13  -1       67.82       71.06      8.77 o
   7  13  -1       30.36       27.31      7.34 o
   8  13  -1      211.36      217.87     13.60 o
   9  13  -1       35.34       27.31      7.14 o
  10  13  -1        3.48        0.93      5.15 o
  11  13  -1       16.53       12.31      6.54 o
  12  13  -1        1.52       -5.69     11.76 o
  13  13  -1        5.95      -10.39     14.91 o
  14  13  -1        9.84      -16.79     16.79 o
   1  14  -1       86.66       79.39      9.05 o
   2  14  -1       58.78       52.89      8.43 o
   3  14  -1       56.12       59.08      8.47 o
   4  14  -1      183.64      185.20     12.43 o
   5  14  -1       61.43       62.21      8.54 o
   6  14  -1       35.54       36.02      7.88 o
   7  14  -1      161.06      147.70     11.79 o
   8  14  -1       34.57       43.94      9.66 o
   9  14  -1       40.84       36.78     16.58 o
  10  14  -1        0.97       -9.24      9.24 o
  11  14  -1        4.19       -7.68     18.05 o
  12  14  -1       33.97       -5.04     17.21 o
  13  14  -1       12.58      -16.37     16.37 o
   0  15  -1       79.61       69.28     13.44 o
   1  15  -1       23.44       17.66      7.53 o
   2  15  -1      256.75      258.82     14.89 o
   3  15  -1       91.05       89.06     11.55 o
   4  15  -1      115.81      115.48     10.71 o
   5  15  -1       63.37       51.16      8.70 o
   6  15  -1       15.68        2.33      6.54 o
   7  15  -1        2.58       -6.72      6.72 o
   8  15  -1       25.93       19.58      7.39 o
   9  15  -1       51.22       37.37      8.09 o
  10  15  -1       53.41       51.21     21.20 o
   1  16  -1       13.16       -3.52      6.97 o
   2  16  -1        5.27       -2.36      6.93 o
   3  16  -1       16.10       -2.09      7.98 o
   4  16  -1        8.74      -10.29     10.29 o
   5  16  -1        4.84       -6.42      6.42 o
   6  16  -1       11.58       -2.76      8.61 o
   7  16  -1       22.88       21.01     14.07 o
   8  16  -1       26.81       25.22     19.52 o
   9  16  -1       50.13       24.35     16.79 o
   0  17  -1       42.13       34.01     12.18 o
   1  17  -1       90.46       75.16      9.78 o
   2  17  -1       67.12       55.63      9.32 o
   3  17  -1       56.60       53.20      9.48 o
   4  17  -1       20.16       -1.23     11.97 o
   5  17  -1       28.76       22.13      8.06 o
   6  17  -1        9.61      -12.60     12.60 o
   4   0   0     4809.32     5024.24     91.15 o
   6   0   0     3935.47     3711.52     76.84 o
   8   0   0       42.16       36.95      5.04 o
  10   0   0        7.79        7.56      3.78 o
  12   0   0      537.40      499.14     14.81 o
  14   0   0      738.44      746.48     20.48 o
  16   0   0      145.28      137.04      9.19 o
  18   0   0       61.94       67.61      7.42 o
  20   0   0       22.58       38.96     10.08 o
  22   0   0       14.83       24.32     13.23 o
   2   1   0      383.69      338.69      4.37 o
   3   1   0      186.60      195.38      3.45 o
   4   1   0      103.85      109.55      3.66 o
   5   1   0        7.20        7.92      1.30 o
   6   1   0     5213.07     5188.41     60.20 o
   7   1   0      371.64      356.76      8.32 o
   8   1   0      303.03      312.16      7.92 o
   9   1   0       94.27       91.89      4.68 o
  10   1   0     1020.17      980.69     18.66 o
  11   1   0      543.47      547.68     12.61 o
  12   1   0      245.32      221.79      7.99 o
  13   1   0       58.67       63.00      4.84 o
  14   1   0      197.96      208.59      8.64 o
  15   1   0      165.49      168.77      6.82 o
  16   1   0       75.28       84.24      5.40 o
  17   1   0        6.82        8.09      2.95 o
  18   1   0       16.80       23.43      3.69 o
  19   1   0        1.21        4.35      2.95 o
  20   1   0       20.31       32.29      4.24 o
  21   1   0       14.73       16.13      3.70 o
  22   1   0        6.69       14.70      6.55 o
  23   1   0        5.67       15.70      6.30 o
   0   2   0     8384.94     8072.75    104.01 o
   1   2   0    10462.96     9684.50     79.09 o
   2   2   0     2055.24     1966.51     18.92 o
   3   2   0     6889.72     6735.53     70.35 o
   4   2   0    10298.84     9965.38    103.85 o
   5   2   0      162.70      167.35      3.97 o
   6   2   0     2421.41     2291.43     28.09 o
   7   2   0     3097.45     2860.72     44.76 o
   8   2   0        1.01       -1.71      1.71 o
   9   2   0       38.54       31.44      3.13 o
  10   2   0      197.14      205.68      7.09 o
  11   2   0      191.81      201.60      7.42 o
  12   2   0      877.46      881.90     18.18 o
  13   2   0        0.81        0.20      2.65 o
  14   2   0        0.15       -2.57      2.57 o
  15   2   0      237.05      227.50      8.86 o
  16   2   0       20.81       19.61      3.34 o
  17   2   0       48.54       51.36      4.60 o
  18   2   0       55.59       52.38      4.82 o
  19   2   0       37.11       40.43      5.70 o
  20   2   0        0.78        3.85      3.19 o
  21   2   0        1.39        9.56      3.45 o
  22   2   0        0.70       11.76      6.53 o
  23   2   0       10.82       22.65      4.11 o
   1   3   0     1754.75     1710.81     15.90 o
   2   3   0     1671.27     1518.95     13.11 o
   3   3   0     1910.59     1909.92     18.96 o
   4   3   0      369.76      345.50      5.60 o
   5   3   0     1039.62     1094.22     13.31 o
   6   3   0      449.72      461.54     10.01 o
   7   3   0     2110.70     2051.08     33.37 o
   8   3   0      728.21      677.12     14.87 o
   9   3   0       13.51       11.46      2.40 o
  10   3   0      239.93      258.64      8.06 o
  11   3   0        9.60        5.08      2.53 o
  12   3   0      327.36      325.71      9.92 o
  13   3   0      339.57      323.54     10.16 o
  14   3   0      193.19      176.87      8.10 o
  15   3   0        1.13        0.84      3.00 o
  16   3   0       35.95       42.45      4.91 o
  17   3   0       40.02       31.08      3.91 o
  18   3   0        1.55        2.54      2.97 o
  19   3   0        2.40        4.23      3.03 o
  20   3   0       85.37       87.53      5.97 o
  21   3   0        2.01        5.19      4.79 o
  22   3   0       29.05       35.47      4.70 o
  23   3   0        5.21       15.00      5.58 o
   0   4   0      660.49      633.10     10.58 o
   1   4   0        0.62        3.71      1.65 o
   2   4   0       30.69       30.59      1.51 o
   3   4   0      379.55      335.21      4.88 o
   4   4   0      537.87      520.97      7.32 o
   5   4   0       32.48       31.67      2.24 o
   6   4   0     1406.08     1341.06     23.11 o
   7   4   0      340.05      292.68      8.05 o
   8   4   0       11.41        3.12      4.41 o
   9   4   0       18.01       22.15      3.08 o
  10   4   0      418.63      406.11     10.73 o
  11   4   0       60.47       70.83      5.15 o
  12   4   0        0.39       -2.37      2.44 o
  13   4   0       31.68       34.56      4.38 o
  14   4   0       43.10       48.02      5.10 o
  15   4   0       23.60       21.19      4.20 o
  16   4   0       23.21       20.19      4.04 o
  17   4   0       85.81      106.58      7.28 o
  18   4   0       62.49       59.82      5.03 o
  19   4   0       12.37       16.14      3.55 o
  20   4   0        0.98        2.48      3.06 o
  21   4   0        8.20       13.88      3.68 o
  22   4   0       22.55       34.41      4.54 o
   1   5   0      109.62      110.89      3.04 o
   2   5   0       54.72       43.92      1.93 o
   3   5   0      443.92      455.35      6.70 o
   4   5   0      156.85      158.99      5.39 o
   5   5   0     2818.89     2876.00     37.04 o
   6   5   0      955.55      877.08     13.63 o
   7   5   0     1598.32     1611.35     22.64 o
   8   5   0      348.60      342.26      7.71 o
   9   5   0        1.62       -0.67      2.04 o
  10   5   0      978.60      988.21     19.70 o
  11   5   0       48.29       46.94      4.52 o
  12   5   0        0.93       -2.35      2.56 o
  13   5   0      793.04      791.13     18.00 o
  14   5   0        0.97       -0.74      2.91 o
  15   5   0       12.43       11.91      3.70 o
  16   5   0        2.42        3.20      3.41 o
  17   5   0       73.37       65.68      6.33 o
  18   5   0        2.12        4.18      3.46 o
  19   5   0       15.19       14.86      3.65 o
  20   5   0       49.69       54.62      5.18 o
  21   5   0       41.55       43.59      4.97 o
  22   5   0        6.37       14.49      4.24 o
   0   6   0     7528.99     7343.29    134.63 o
   1   6   0     1748.06     1847.16     22.63 o
   2   6   0     1572.82     1541.26     24.77 o
   3   6   0      146.00      159.68      4.59 o
   4   6   0      117.34      131.30      4.55 o
   5   6   0       83.60       96.88      3.84 o
   6   6   0      235.83      296.54      6.85 o
   7   6   0      158.37      149.49      5.02 o
   8   6   0       17.59       12.60      2.21 o
   9   6   0        4.25        2.08      2.09 o
  10   6   0      240.40      252.46      7.31 o
  11   6   0      880.57      855.38     15.32 o
  12   6   0       30.43       31.32      4.49 o
  13   6   0       12.60       15.01      3.88 o
  14   6   0      151.78      154.24      8.15 o
  15   6   0       21.32       18.55      4.28 o
  16   6   0       92.76       89.42      7.06 o
  17   6   0        1.43        0.80      6.42 o
  18   6   0        0.49        0.48      3.58 o
  19   6   0        1.54        0.82      3.77 o
  20   6   0        1.13        3.50      4.30 o
  21   6   0       14.13       23.96      4.74 o
  22   6   0       18.56       18.01      4.91 o
   1   7   0     1537.01     1573.57     20.17 o
   2   7   0      628.61      674.28     11.70 o
   3   7   0       67.08       54.67      3.29 o
   4   7   0        0.55        1.65      1.54 o
   5   7   0       93.47       89.77      4.06 o
   6   7   0      423.08      407.65      8.52 o
   7   7   0        8.09        9.35      2.10 o
   8   7   0      775.05      833.47     14.23 o
   9   7   0      128.77      121.84      5.21 o
  10   7   0      629.83      646.00     12.65 o
  11   7   0      107.02      110.37      5.35 o
  12   7   0      251.22      261.61      8.10 o
  13   7   0       44.91       47.20      4.28 o
  14   7   0       16.51       14.60      3.25 o
  15   7   0       27.96       33.55      4.03 o
  16   7   0        4.68       -1.39      2.73 o
  17   7   0       13.87       11.90      3.82 o
  18   7   0       13.46       17.95      3.88 o
  19   7   0        4.57        2.56      3.25 o
  20   7   0        1.42        5.90      2.90 o
  21   7   0       26.11       37.53      5.40 o
   0   8   0      774.08      926.75     22.99 o
   1   8   0       19.16       14.42      3.92 o
   2   8   0      612.94      578.38     11.01 o
   3   8   0        6.23        7.34      1.91 o
   4   8   0      266.87      278.41      6.82 o
   5   8   0      162.00      179.11      7.88 o
   6   8   0       21.16       11.95      2.42 o
   7   8   0     1042.01     1038.34     16.71 o
   8   8   0       79.06       70.22      4.14 o
   9   8   0       47.37       44.54      4.18 o
  10   8   0       12.02        8.52      3.45 o
  11   8   0        0.79        0.59      2.28 o
  12   8   0      460.37      480.82     11.44 o
  13   8   0       29.37       32.02      3.85 o
  14   8   0        1.85        1.28      2.66 o
  15   8   0      115.27      114.22      6.38 o
  16   8   0       13.07       10.99      3.43 o
  17   8   0        0.73       -1.06      2.96 o
  18   8   0       25.40       28.08      4.27 o
  19   8   0       50.95       45.39      5.14 o
  20   8   0        3.91       -0.18      3.20 o
  21   8   0       31.03       39.14      6.61 o
   1   9   0      587.47      612.80     12.13 o
   2   9   0      445.00      504.72     10.56 o
   3   9   0      583.16      583.72     11.85 o
   4   9   0      627.14      673.42     12.27 o
   5   9   0      756.18      787.02     18.09 o
   6   9   0       49.15       48.28      5.18 o
   7   9   0        1.09        0.11      3.09 o
   8   9   0      340.52      343.69      8.65 o
   9   9   0       70.50       62.91      4.40 o
  10   9   0       82.88       84.06      5.00 o
  11   9   0        2.70       -2.47      2.73 o
  12   9   0       24.95       23.86      3.54 o
  13   9   0       39.53       46.53      4.79 o
  14   9   0        0.37        3.58      2.82 o
  15   9   0      142.69      143.19      7.17 o
  16   9   0        9.50        8.91      3.52 o
  17   9   0        0.95        3.30      3.09 o
  18   9   0        6.35        5.72      3.37 o
  19   9   0        5.13        6.60      5.87 o
  20   9   0        0.34        0.07      3.98 o
   0  10   0      148.02      120.92     17.21 o
   1  10   0     1809.73     1814.95     33.70 o
   2  10   0        8.62       11.20      2.94 o
   3  10   0      343.32      322.78      8.52 o
   4  10   0      166.48      184.72      6.11 o
   5  10   0      295.67      290.53     11.12 o
   6  10   0        0.86        2.09      3.37 o
   7  10   0      400.45      390.77     12.72 o
   8  10   0        0.55       -3.28      3.28 o
   9  10   0      210.69      219.84      7.70 o
  10  10   0      126.94      128.61      6.07 o
  11  10   0       63.42       58.05      4.51 o
  12  10   0       47.55       48.38      4.45 o
  13  10   0      113.18      123.84      6.43 o
  14  10   0        0.26        4.81      3.31 o
  15  10   0      372.71      440.85     11.91 o
  16  10   0        0.02        0.67      3.78 o
  17  10   0       27.03       27.10      5.40 o
  18  10   0        7.30       11.49      4.46 o
  19  10   0       24.27       25.54      5.48 o
   1  11   0        6.99        5.70      3.50 o
   2  11   0       63.99       51.08      5.94 o
   3  11   0      142.50      144.35      5.83 o
   4  11   0      193.77      206.33      6.93 o
   5  11   0      895.33      973.07     29.05 o
   6  11   0        6.61        5.20      5.50 o
   7  11   0       81.48       87.00      7.22 o
   8  11   0        3.62        2.93      3.93 o
   9  11   0       28.97       29.82      5.25 o
  10  11   0      179.44      193.59      7.63 o
  11  11   0       43.13       37.64      4.41 o
  12  11   0        9.45       12.31      3.60 o
  13  11   0      341.05      343.07     13.52 o
  14  11   0       79.59       94.41      8.10 o
  15  11   0        8.15       15.51      8.80 o
  16  11   0        1.34        3.04      4.17 o
  17  11   0       13.15       11.82      4.65 o
  18  11   0       29.16       25.75      5.64 o
  19  11   0        2.46       -1.41      4.21 o
   0  12   0      890.21      994.24     44.09 o
   1  12   0     1045.77     1127.12     25.33 o
   2  12   0      128.32      128.24      8.70 o
   3  12   0      443.71      415.38     14.35 o
   4  12   0       14.64       11.98      2.69 o
   5  12   0      487.30      489.34     15.42 o
   6  12   0       14.54       17.71      4.99 o
   7  12   0      482.47      473.07     17.25 o
   8  12   0       32.72       27.30      6.93 o
   9  12   0      109.77      110.24      8.22 o
  10  12   0       48.30       52.81      6.47 o
  11  12   0      362.15      380.89     14.13 o
  12  12   0      372.05      400.77     14.63 o
  13  12   0       27.48       27.19      5.95 o
  14  12   0        1.74        4.56      4.14 o
  15  12   0       27.99       33.44      5.73 o
  16  12   0        3.98        2.30      5.79 o
  17  12   0        0.03       -3.54      4.13 o
  18  12   0       18.30       22.77      5.86 o
   1  13   0      216.14      209.02     25.19 o
   2  13   0       10.33       11.16      4.52 o
   3  13   0        0.62       -1.91      3.18 o
   4  13   0       32.41       31.04      6.23 o
   5  13   0       81.66       86.84      8.10 o
   6  13   0      401.56      405.12     14.36 o
   7  13   0       14.13       14.60      4.92 o
   8  13   0       45.66       58.29      6.75 o
   9  13   0      389.11      404.48     14.66 o
  10  13   0       22.12       12.61      6.53 o
  11  13   0      110.13      115.52      9.69 o
  12  13   0       72.11      107.18      8.67 o
  13  13   0       18.61       19.50      7.07 o
  14  13   0       17.11       17.94      4.93 o
  15  13   0        2.26       -1.36      4.00 o
  16  13   0        3.41       -2.46      8.72 o
  17  13   0       24.31       23.86      5.99 o
   0  14   0      622.05      633.58     36.95 o
   1  14   0      504.27      533.23     23.89 o
   2  14   0       88.39       95.59     13.09 o
   3  14   0      128.43      108.83      8.83 o
   4  14   0       24.36       20.77      5.28 o
   5  14   0       13.93        6.22      4.14 o
   6  14   0        8.66       11.36      5.25 o
   7  14   0        0.02       -1.72      4.05 o
   8  14   0       63.11       62.40      7.26 o
   9  14   0       38.64       36.02      6.23 o
  10  14   0       11.18        6.39      4.83 o
  11  14   0        6.85        3.03      4.51 o
  12  14   0       38.20       57.68      7.76 o
  13  14   0       78.41       75.60      7.94 o
  14  14   0        9.77        4.48      4.87 o
  15  14   0        8.22        0.66      4.62 o
  16  14   0        5.16      -11.02     19.73 o
   1  15   0        7.18        5.51     10.16 o
   2  15   0      130.92      111.10     13.80 o
   3  15   0       21.37       18.53     10.50 o
   4  15   0        3.08        1.10      4.72 o
   5  15   0       45.47       49.78      6.92 o
   6  15   0      154.95      161.45     10.24 o
   7  15   0        1.61       -1.99      4.09 o
   8  15   0        1.31       -3.73      4.14 o
   9  15   0       56.95       60.41      7.36 o
  10  15   0        0.86       -5.76      5.76 o
  11  15   0        7.35       -1.34      7.50 o
  12  15   0       98.50       93.95      8.57 o
  13  15   0       17.96        5.94      5.06 o
  14  15   0        0.53       -0.73      4.62 o
   0  16   0       16.01       17.21     14.70 o
   1  16   0        0.10       -9.94      9.94 o
   2  16   0        2.59       -9.78      9.78 o
   3  16   0       10.47       12.29     10.59 o
   4  16   0       11.47       -0.01     10.47 o
   5  16   0       23.17       12.05     10.02 o
   6  16   0       57.32       50.98      7.23 o
   7  16   0        9.07        3.42      4.91 o
   8  16   0        0.59       -3.75      6.44 o
   9  16   0        0.00       -6.65      6.65 o
  10  16   0        4.10       -4.53      4.62 o
  11  16   0        0.63       -7.28      7.28 o
  12  16   0        3.70       -4.35     10.92 o
  13  16   0        3.55       -7.35     19.94 o
   1  17   0        1.31       -4.97     10.34 o
   2  17   0        5.45       -9.98      9.98 o
   3  17   0       18.94        2.06     10.38 o
   4  17   0       24.50       16.62     10.87 o
   5  17   0      120.16      129.18     15.12 o
   6  17   0      131.07      153.26     15.91 o
   7  17   0       85.44       93.44     13.83 o
   8  17   0        0.01       -6.11      6.11 o
   9  17   0       29.17       34.93     15.16 o
  10  17   0        3.94       -5.80     12.19 o
  11  17   0        3.77      -26.24     26.24 o
   0  18   0        4.98      -14.70     14.70 o
   1  18   0       55.44       33.74     12.55 o
   2  18   0       26.63        0.56     10.58 o
   3  18   0       20.56       -0.72     13.23 o
   4  18   0        0.01       -9.28      9.28 o
   5  18   0       10.54      -10.83     18.68 o
   6  18   0        3.68      -10.04     10.04 o
   7  18   0        5.85      -19.94     19.94 o
   8  18   0        0.46      -15.74     15.74 o
   1  19   0        1.14      -13.86     14.70 o
   2  19   0        2.34      -10.49     10.49 o
   3  19   0        0.14      -16.79     16.79 o
   4  19   0        0.11      -13.44     13.44 o
   2   0   1     1069.57     1162.19     28.97 o
   4   0   1    38283.93    40113.40   1192.63 o
   6   0   1     1977.09     2016.17     49.28 o
   8   0   1     1521.20     1383.04     43.67 o
  10   0   1     2413.88     2409.61     69.28 o
  12   0   1       25.78       21.41      6.30 o
  14   0   1      200.98      211.19     15.12 o
  16   0   1       88.39      105.39     12.18 o
  18   0   1       62.50       51.22     10.08 o
  20   0   1      188.22      195.49     12.46 o
  22   0   1       77.50       70.83      8.46 o
   0   1   1      262.22      268.56     23.72 o
   1   1   1     1746.26     1816.46     47.45 o
   2   1   1     3027.18     3082.09    116.72 o
   3   1   1     1113.25     1259.60     31.07 o
   4   1   1    16818.11    17449.17    240.56 o
   5   1   1     9919.40    10333.15    169.77 o
   6   1   1      386.94      369.94      6.26 o
   7   1   1      280.17      290.46      9.03 o
   8   1   1      900.78      874.58     20.78 o
   9   1   1      532.44      569.77     15.73 o
  10   1   1       11.28        7.31      4.20 o
  11   1   1      195.54      191.62      9.05 o
  12   1   1      281.97      287.55     11.43 o
  13   1   1        9.74        8.19      3.56 o
  14   1   1      236.57      225.92     11.13 o
  15   1   1       17.02       17.59      4.59 o
  16   1   1       22.21       15.38      4.72 o
  17   1   1        2.14       -0.44      3.13 o
  18   1   1       12.50       15.08      4.20 o
  19   1   1       23.52       28.12      4.84 o
  20   1   1       94.61      116.89      7.13 o
  21   1   1        9.37       17.30      4.03 o
  22   1   1        3.56        9.35      4.30 o
  23   1   1       13.97       23.05      4.91 o
   1   2   1     2027.65     2058.71     27.78 o
   2   2   1     7248.23     7404.90    157.66 o
   3   2   1     1456.99     1482.00     14.65 o
   4   2   1     8155.72     8382.45     97.35 o
   5   2   1     4439.78     4786.95     59.98 o
   6   2   1       58.94       65.48      3.09 o
   7   2   1     2059.53     2072.02     41.42 o
   8   2   1     2885.71     2776.44     54.48 o
   9   2   1      171.73      153.02      7.53 o
  10   2   1     1158.02     1143.31     26.87 o
  11   2   1       77.53       71.97      6.38 o
  12   2   1       38.32       36.04      5.19 o
  13   2   1      182.86      191.19      9.78 o
  14   2   1       30.43       30.40      5.34 o
  15   2   1       11.82       12.21      3.62 o
  16   2   1      110.02      105.52      7.02 o
  17   2   1       20.98       16.93      4.20 o
  18   2   1       17.96       17.17      4.35 o
  19   2   1       52.95       52.33      5.96 o
  20   2   1       17.98       12.18      4.41 o
  21   2   1       20.79       21.88      4.20 o
  22   2   1        4.48        6.92      3.65 o
   0   3   1      576.12      571.16     25.40 o
   1   3   1     4220.84     4207.14     47.62 o
   2   3   1     1884.26     1831.98     17.64 o
   3   3   1     3187.59     3270.06     34.33 o
   4   3   1       22.89       21.57      1.40 o
   5   3   1      272.02      270.75      4.89 o
   6   3   1     1043.66     1090.51     17.70 o
   7   3   1      321.38      338.03     10.81 o
   8   3   1       98.26      102.92      6.66 o
   9   3   1      263.85      239.24      9.74 o
  10   3   1      346.31      344.33     13.86 o
  11   3   1      475.12      498.44     19.31 o
  12   3   1      117.95      116.34      7.83 o
  13   3   1      229.81      218.48      8.60 o
  14   3   1       91.54       89.64      6.29 o
  15   3   1       27.96       24.90      4.27 o
  16   3   1       39.71       40.16      5.16 o
  17   3   1      149.43      158.18      8.63 o
  18   3   1       63.26       52.69      5.98 o
  19   3   1        8.73        7.11      4.00 o
  20   3   1       15.89       13.75      5.52 o
  21   3   1       28.37       26.63      5.39 o
  22   3   1       11.60       13.58      3.98 o
   1   4   1      718.32      713.29     10.12 o
   2   4   1      888.90      864.67      9.02 o
   3   4   1     1385.59     1430.67     12.64 o
   4   4   1      217.28      222.98      3.60 o
   5   4   1     1422.80     1456.60     18.91 o
   6   4   1      718.22      731.63     17.78 o
   7   4   1      493.54      486.47     11.18 o
   8   4   1      202.92      219.48      7.31 o
   9   4   1     1065.37     1078.80     20.26 o
  10   4   1      244.77      239.52      8.04 o
  11   4   1      218.70      214.83      8.48 o
  12   4   1       11.29        6.77      3.08 o
  13   4   1      166.70      177.84      8.06 o
  14   4   1       53.94       46.86      5.08 o
  15   4   1      110.14      124.80      7.56 o
  16   4   1      155.15      155.81      8.64 o
  17   4   1       75.68       75.26      6.61 o
  18   4   1        1.48        0.99      3.64 o
  19   4   1       30.36       22.48      5.06 o
  20   4   1       59.70       60.08      6.75 o
  21   4   1       11.12        8.79      5.49 o
  22   4   1        9.36        9.25      4.77 o
   0   5   1      996.86      967.27     17.08 o
   1   5   1     1015.27     1003.81     11.45 o
   2   5   1      741.65      722.04      8.97 o
   3   5   1     1511.29     1487.29     17.54 o
   4   5   1      649.62      638.19      9.73 o
   5   5   1      702.26      633.44     11.40 o
   6   5   1      547.36      571.53     12.52 o
   7   5   1      407.61      409.23     10.51 o
   8   5   1       32.15       25.28      3.54 o
   9   5   1       67.18       63.48      4.72 o
  10   5   1      330.92      329.98     10.08 o
  11   5   1       74.50       61.59      5.21 o
  12   5   1       69.99       67.63      5.53 o
  13   5   1      147.41      138.12      7.63 o
  14   5   1       39.78       35.80      4.75 o
  15   5   1       17.28       14.42      4.06 o
  16   5   1       31.41       33.36      5.19 o
  17   5   1       44.23       37.35      5.47 o
  18   5   1        7.16        5.40      4.14 o
  19   5   1        1.69        5.71      4.41 o
  20   5   1       67.97       72.59      7.51 o
  21   5   1       34.07       41.53      6.39 o
  22   5   1       10.15       10.71      6.19 o
   1   6   1       79.57       74.28      3.46 o
   2   6   1     1323.95     1383.98     20.65 o
   3   6   1       25.36       28.64      2.69 o
   4   6   1      928.33      985.22     15.83 o
   5   6   1      932.78     1008.84     16.48 o
   6   6   1     1888.29     1971.80     32.78 o
   7   6   1      463.53      440.44     11.40 o
   8   6   1      539.08      535.24     13.22 o
   9   6   1      106.14       92.13      5.99 o
  10   6   1      328.08      341.95     10.60 o
  11   6   1       12.31        6.13      3.30 o
  12   6   1       23.55       19.85      4.07 o
  13   6   1        5.82        3.66      3.51 o
  14   6   1       54.47       46.35      5.47 o
  15   6   1       26.56       25.86      4.84 o
  16   6   1       17.01        5.54      4.06 o
  17   6   1       14.68       19.67      4.87 o
  18   6   1      159.58      166.59      9.93 o
  19   6   1       28.75       32.15      7.58 o
  20   6   1       37.01       41.29      7.75 o
  21   6   1       15.71       13.32      5.17 o
   0   7   1      633.91      638.18     17.27 o
   1   7   1      388.62      407.73      9.23 o
   2   7   1     1000.20      973.53     16.46 o
   3   7   1      312.53      333.73      9.88 o
   4   7   1     1733.00     1720.09     25.78 o
   5   7   1      339.14      346.82      8.59 o
   6   7   1       25.03       20.26      3.52 o
   7   7   1       98.36      101.34      6.12 o
   8   7   1       13.09       14.26      2.85 o
   9   7   1       76.22       76.42      6.83 o
  10   7   1       74.74       71.98      5.92 o
  11   7   1       68.55       71.07      5.97 o
  12   7   1       45.99       37.51      5.07 o
  13   7   1        5.71        0.02      3.52 o
  14   7   1       84.24       82.46      7.07 o
  15   7   1       69.68       68.47      6.58 o
  16   7   1      112.78      111.57      8.22 o
  17   7   1       89.85       94.42      7.90 o
  18   7   1       29.07       28.85      5.56 o
  19   7   1        6.71        2.96      4.49 o
  20   7   1        2.60        7.50      4.94 o
  21   7   1        0.15        4.48      4.61 o
   1   8   1      184.37      198.38      7.51 o
   2   8   1      660.62      707.55     13.69 o
   3   8   1      346.81      366.20      9.22 o
   4   8   1       55.84       53.15      4.11 o
   5   8   1      386.88      413.37     10.07 o
   6   8   1       76.18       62.02      5.49 o
   7   8   1       85.14       78.49      5.98 o
   8   8   1      724.25      716.82     17.08 o
   9   8   1       18.95       11.46      6.36 o
  10   8   1      103.93      103.31      4.46 o
  11   8   1        5.94        7.22      2.50 o
  12   8   1       21.36       20.97      3.16 o
  13   8   1       45.49       45.51      4.12 o
  14   8   1       71.14       77.78      5.22 o
  15   8   1      120.32      119.93      8.36 o
  16   8   1       22.61       11.85      4.93 o
  17   8   1       30.83       34.69      6.00 o
  18   8   1       11.11       12.29      5.02 o
  19   8   1       72.92       76.81      7.75 o
  20   8   1       10.72       10.34      5.03 o
   0   9   1      467.90      424.90     26.45 o
   1   9   1     1277.36     1333.88     22.33 o
   2   9   1       91.83       80.45      6.61 o
   3   9   1      357.17      367.21      9.88 o
   4   9   1      397.33      398.18     10.36 o
   5   9   1      247.35      242.09     11.82 o
   6   9   1      249.19      263.15     10.46 o
   7   9   1      181.84      178.22     11.83 o
   8   9   1      120.17      117.27      7.53 o
   9   9   1        2.67        2.56      3.53 o
  10   9   1       56.84       54.97      6.05 o
  11   9   1      165.38      168.53      5.92 o
  12   9   1      135.53      134.25      5.76 o
  13   9   1       13.36       15.51      3.16 o
  14   9   1       50.74       53.14      4.63 o
  15   9   1       41.30       43.63      6.14 o
  16   9   1        7.45        4.29      4.50 o
  17   9   1        8.66       11.57      5.07 o
  18   9   1        3.00        3.15      7.77 o
  19   9   1        0.22        1.25      4.53 o
  20   9   1       11.40       19.06     11.92 o
   1  10   1      105.82       97.38      5.76 o
   2  10   1       23.31       21.48      3.45 o
   3  10   1      187.85      198.56      7.70 o
   4  10   1      180.04      176.36      7.32 o
   5  10   1      796.68      773.87     33.59 o
   6  10   1      140.82      126.11      8.25 o
   7  10   1       21.71       20.03      5.05 o
   8  10   1        4.12        2.78      3.90 o
   9  10   1      341.93      330.49     12.47 o
  10  10   1        0.77       -0.37      3.89 o
  11  10   1      595.79      611.91     17.31 o
  12  10   1       15.48       16.52      5.18 o
  13  10   1       53.36       46.51      6.45 o
  14  10   1       29.13       34.81      5.95 o
  15  10   1       95.89      100.65      8.58 o
  16  10   1       27.30       33.17      6.11 o
  17  10   1      123.26      128.01      9.68 o
  18  10   1        6.65       13.51      5.16 o
  19  10   1       38.11       45.07      7.68 o
   0  11   1      391.57      412.11     16.72 o
   1  11   1      712.18      700.44     15.78 o
   2  11   1       21.48       20.99      5.43 o
   3  11   1      565.24      592.99     14.13 o
   4  11   1      139.83      133.71      7.08 o
   5  11   1      521.09      510.17     15.99 o
   6  11   1      243.12      244.07     11.60 o
   7  11   1        3.03        5.38      4.37 o
   8  11   1      226.65      220.70     11.40 o
   9  11   1      141.28      128.54      9.02 o
  10  11   1       94.60       90.72      8.02 o
  11  11   1       36.24       35.95      6.25 o
  12  11   1       29.21       26.25      5.83 o
  13  11   1       40.51       55.15      7.00 o
  14  11   1       17.68       15.73      5.28 o
  15  11   1       34.35       37.90      6.44 o
  16  11   1       18.70       25.73      6.18 o
  17  11   1       10.23       14.50      5.89 o
  18  11   1        8.33        5.07      5.10 o
   1  12   1      100.08      101.89      7.33 o
   2  12   1      228.92      224.93      9.70 o
   3  12   1       93.05       94.48      6.63 o
   4  12   1       30.79       31.93      6.12 o
   5  12   1      341.03      381.67     14.65 o
   6  12   1       15.17       15.62      5.40 o
   7  12   1      382.60      388.09     14.74 o
   8  12   1      505.48      502.76     16.53 o
   9  12   1      368.84      363.46     14.02 o
  10  12   1        9.14        7.45      4.88 o
  11  12   1      267.71      287.82     12.93 o
  12  12   1        0.34        1.50      5.29 o
  13  12   1        4.97       -0.99      8.84 o
  14  12   1       25.02       24.92      5.99 o
  15  12   1       15.58       18.80      5.88 o
  16  12   1       45.32       41.57      9.70 o
  17  12   1        2.16        6.02     10.62 o
   0  13   1      136.95      133.34     13.44 o
   1  13   1       46.50       39.25      5.08 o
   2  13   1      336.31      308.59     11.19 o
   3  13   1      104.95      104.41      7.31 o
   4  13   1      142.46      133.10      9.64 o
   5  13   1      558.29      555.59     27.50 o
   6  13   1       70.21       68.93      7.89 o
   7  13   1       29.97       31.44      6.56 o
   8  13   1      210.62      211.92     14.72 o
   9  13   1       35.37       31.38      6.39 o
  10  13   1        3.53        1.68      4.45 o
  11  13   1       16.37        8.76      9.71 o
  12  13   1        1.69        5.95      5.02 o
  13  13   1        6.02        7.45      5.13 o
  14  13   1        9.40        9.50      8.84 o
  15  13   1       34.67       30.97      6.51 o
  16  13   1       10.00        8.51      6.86 o
   1  14   1       86.98       75.96      6.68 o
   2  14   1       60.20       60.50      6.21 o
   3  14   1       56.78       62.21      7.91 o
   4  14   1      179.71      193.00     11.37 o
   5  14   1       60.76       59.90      7.92 o
   6  14   1       32.89       41.26      7.25 o
   7  14   1      160.92      152.69     11.55 o
   8  14   1       35.54       38.57      6.90 o
   9  14   1       41.17       41.23      7.10 o
  10  14   1        1.43        1.95      4.69 o
  11  14   1        4.03        2.01      4.92 o
  12  14   1       33.77       42.74      7.36 o
  13  14   1       12.70       10.99      5.44 o
  14  14   1       72.53       72.04      8.67 o
  15  14   1        7.77       12.30      5.74 o
   0  15   1       73.35       69.62      9.55 o
   1  15   1       23.55       27.25      5.18 o
   2  15   1      255.73      263.76     20.01 o
   3  15   1       89.59       79.62      8.97 o
   4  15   1      116.52      132.28     10.21 o
   5  15   1       62.62       55.82      7.97 o
   6  15   1       14.55        7.10      5.75 o
   7  15   1        2.50        2.59      4.55 o
   8  15   1       25.58       27.73      6.52 o
   9  15   1       51.18       46.74      7.56 o
  10  15   1       52.78       55.82      7.91 o
  11  15   1        2.65        0.94      5.02 o
  12  15   1        8.78        9.83      5.89 o
  13  15   1        2.83        0.28      8.64 o
  14  15   1        6.99       12.44      5.85 o
   1  16   1       13.41        9.02      5.66 o
   2  16   1        5.63       11.24      8.73 o
   3  16   1       16.92       12.20      6.21 o
   4  16   1        7.98        7.53      5.28 o
   5  16   1        4.96        3.14      5.55 o
   6  16   1       10.53        6.74      5.75 o
   7  16   1       22.58       18.05      7.52 o
   8  16   1       26.51       32.33      7.13 o
   9  16   1       51.44       61.35      8.37 o
  10  16   1       22.32       16.87      8.69 o
  11  16   1        2.27        1.78      5.43 o
  12  16   1       12.82        8.15      5.81 o
   0  17   1       42.86       45.77     21.83 o
   1  17   1       89.98       88.71      9.94 o
   2  17   1       66.33       66.20      9.02 o
   3  17   1       55.88       61.09      8.93 o
   4  17   1       19.33        9.76      6.17 o
   5  17   1       27.93       26.60      7.05 o
   6  17   1        9.34       10.82      5.88 o
   7  17   1        7.74       -1.81     10.16 o
   8  17   1        1.40       -3.23      5.91 o
   9  17   1        1.01       -6.03      6.50 o
  10  17   1       11.34        5.44      8.41 o
   1  18   1        9.88      -13.02     13.02 o
   2  18   1        5.25       -6.28      8.32 o
   3  18   1       32.75       29.77      8.21 o
   4  18   1        1.76       -9.73      9.73 o
   5  18   1       19.82       10.75      6.89 o
   6  18   1        2.56       -5.88      8.91 o
   7  18   1       41.49       39.57     15.56 o
   0  19   1       14.97      -19.31     20.15 o
   1  19   1       25.81        8.88     14.76 o
   2  19   1        1.65      -12.89     12.89 o
   8   0   2     2577.68     2730.36     61.45 o
  10   0   2     1041.86      979.97     34.01 o
  12   0   2       43.38       41.15      7.98 o
  14   0   2      115.95      117.98     13.44 o
  16   0   2      240.12      271.23     20.15 o
  18   0   2       56.37       40.73     10.50 o
  20   0   2        3.01        1.68      6.72 o
  22   0   2        9.30       18.05      9.24 o
   6   1   2      565.35      642.37     14.10 o
   7   1   2       51.46       51.57      2.00 o
   8   1   2     1453.92     1570.47     31.13 o
   9   1   2     2309.05     2209.96     45.42 o
  10   1   2      409.35      417.16     13.65 o
  11   1   2       65.31       65.88      6.38 o
  12   1   2      132.39      135.32      8.89 o
  13   1   2      129.09      119.72      9.03 o
  14   1   2       46.66       42.17      6.38 o
  15   1   2       49.83       39.98      6.51 o
  16   1   2      479.89      528.18     19.30 o
  17   1   2       58.98       52.76      7.57 o
  18   1   2       82.01       66.17      8.46 o
  19   1   2       46.79       34.56      7.13 o
  20   1   2       18.17       11.13      5.64 o
  21   1   2        6.01        8.64      4.35 o
  22   1   2       10.44       10.51      4.67 o
   2   2   2     1218.28     1305.78     34.01 o
   6   2   2     1408.28     1482.29     18.08 o
   7   2   2       10.35        8.67      1.21 o
   8   2   2     1534.98     1675.25     32.48 o
   9   2   2     1680.78     1778.05     53.32 o
  10   2   2       31.97       26.13      5.04 o
  11   2   2      181.60      176.98      9.92 o
  12   2   2      169.71      166.33      9.94 o
  13   2   2      139.44      135.76      9.49 o
  14   2   2      110.07      104.44      8.75 o
  15   2   2      121.04      125.77     10.21 o
  16   2   2       64.41       61.14     14.70 o
  17   2   2        0.70       -3.24      4.30 o
  18   2   2        0.52        0.97      4.72 o
  19   2   2       68.08       62.23      8.61 o
  20   2   2       16.74       22.93      4.99 o
  21   2   2        1.11       -1.19      4.11 o
  22   2   2       11.62        9.61      4.76 o
   1   3   2     2185.44     2273.57     52.90 o
   2   3   2      496.21      529.03     17.21 o
   3   3   2      145.36      130.16      7.98 o
   4   3   2      627.71      620.98     19.31 o
   5   3   2      964.04      909.08     15.25 o
   6   3   2      696.86      766.57      8.82 o
   7   3   2     2046.85     2181.88     39.90 o
   8   3   2       85.20       78.55      4.91 o
   9   3   2     1327.98     1379.40     30.87 o
  10   3   2      217.44      210.34     10.16 o
  11   3   2       28.38       21.88      4.84 o
  12   3   2      192.32      185.51     10.34 o
  13   3   2      239.19      241.37     12.25 o
  14   3   2       36.69       28.69      5.85 o
  15   3   2       43.91       36.81      6.51 o
  16   3   2       51.15       44.41      6.93 o
  17   3   2       23.08       14.32      5.62 o
  18   3   2       13.51       10.47      4.32 o
  19   3   2       38.31       37.65      5.81 o
  20   3   2       24.46       21.68      5.06 o
  21   3   2       14.18       16.62      4.99 o
   1   4   2     1012.70     1041.27     27.29 o
   2   4   2     1272.27     1324.26     31.91 o
   3   4   2     1646.14     1630.34     39.05 o
   4   4   2      359.40      384.38      5.86 o
   5   4   2      974.49     1117.98     13.08 o
   6   4   2      603.28      622.66     10.90 o
   7   4   2      156.67      143.49      4.81 o
   8   4   2      405.21      410.83     13.61 o
   9   4   2      311.83      341.06     12.67 o
  10   4   2      246.08      258.40     24.14 o
  11   4   2       55.31       49.72      6.05 o
  12   4   2       42.27       44.50      6.25 o
  13   4   2       42.94       29.25      5.74 o
  14   4   2      103.67       91.93      8.55 o
  15   4   2      205.29      205.21     12.13 o
  16   4   2      154.16      140.13      9.33 o
  17   4   2       33.67       40.86      5.48 o
  18   4   2        7.47        9.30      4.33 o
  19   4   2       20.13       24.17      5.26 o
  20   4   2       16.75       15.12      5.34 o
  21   4   2        6.00       12.01      4.76 o
   1   5   2      212.16      209.66      4.21 o
   2   5   2     1353.79     1492.22     19.40 o
   3   5   2      563.66      559.81      7.27 o
   4   5   2      371.83      367.80      5.86 o
   5   5   2       74.62       62.63      2.41 o
   6   5   2      332.80      350.21      6.51 o
   7   5   2      188.50      167.30      5.52 o
   8   5   2       41.36       32.41      3.12 o
   9   5   2      407.04      362.37     13.61 o
  10   5   2       80.97       90.01      7.57 o
  11   5   2      334.26      322.36     13.50 o
  12   5   2      328.11      354.85     14.47 o
  13   5   2       22.16       27.42      5.95 o
  14   5   2      141.84      149.52      8.16 o
  15   5   2       29.77       33.85      5.04 o
  16   5   2       61.71       68.00      6.58 o
  17   5   2       72.02       72.04      6.91 o
  18   5   2       14.68        8.16      4.35 o
  19   5   2        5.54        6.29      4.95 o
  20   5   2        4.69        5.60      4.61 o
  21   5   2        5.32        3.32      4.38 o
   0   6   2     1130.48     1223.18     25.06 o
   1   6   2      869.24      919.30     11.28 o
   2   6   2     1783.20     1802.62     22.58 o
   3   6   2      602.28      583.33      9.52 o
   4   6   2      807.71      830.40     11.29 o
   5   6   2       12.70       11.77      1.53 o
   6   6   2      331.94      333.22      7.21 o
   7   6   2       70.12       76.03      4.06 o
   8   6   2       53.45       47.33      3.47 o
   9   6   2       91.74      102.36      4.99 o
  10   6   2      330.11      331.88     10.76 o
  11   6   2       84.51       70.78      6.47 o
  12   6   2      170.13      155.90      8.64 o
  13   6   2       25.31       19.58      4.36 o
  14   6   2      105.12       85.35      6.84 o
  15   6   2       31.17       33.66      5.82 o
  16   6   2       24.69       23.69      4.91 o
  17   6   2       36.94       32.83      5.56 o
  18   6   2       16.56       18.72      5.06 o
  19   6   2        1.15        2.79      4.18 o
  20   6   2       26.85       25.52      5.66 o
  21   6   2        7.18       10.41      6.38 o
   1   7   2       77.01       82.71      3.69 o
   2   7   2      318.70      323.01      7.20 o
   3   7   2       32.28       26.82      2.61 o
   4   7   2       64.25       53.38      3.38 o
   5   7   2       58.42       51.53      3.55 o
   6   7   2      167.91      162.52      5.80 o
   7   7   2       60.20       56.31      3.94 o
   8   7   2      290.63      292.98      6.32 o
   9   7   2      177.11      166.79      7.45 o
  10   7   2      184.58      191.93      9.03 o
  11   7   2       11.52        7.06      3.68 o
  12   7   2      221.20      229.34     10.27 o
  13   7   2      163.70      140.96      8.36 o
  14   7   2      129.68      135.76      8.26 o
  15   7   2       27.03       21.88      4.81 o
  16   7   2        9.16       12.26      4.49 o
  17   7   2       31.12       25.50      5.35 o
  18   7   2        0.24       -0.24      5.10 o
  19   7   2        3.54        7.65      4.69 o
  20   7   2        4.81        1.31      6.32 o
   0   8   2      856.11      856.13     20.63 o
   1   8   2       73.46       79.30      6.52 o
   2   8   2      483.01      487.03     10.21 o
   3   8   2        7.94        3.45      2.13 o
   4   8   2      559.60      563.66     11.65 o
   5   8   2       20.74       22.86      3.11 o
   6   8   2      235.14      231.93     11.39 o
   7   8   2        3.97        2.32      3.27 o
   8   8   2      139.99      137.99      7.69 o
   9   8   2      146.64      139.82      7.99 o
  10   8   2       67.74       62.43      6.19 o
  11   8   2       13.92        6.85      4.08 o
  12   8   2      112.62       90.50      7.13 o
  13   8   2       21.71       21.63      4.87 o
  14   8   2       17.14       17.94      4.86 o
  15   8   2       99.74       96.63      7.80 o
  16   8   2       10.16       11.52      4.69 o
  17   8   2        8.22        2.84      5.66 o
  18   8   2       57.52       60.44      7.26 o
  19   8   2       30.87       29.40      5.93 o
  20   8   2        3.16        7.98      5.84 o
   1   9   2      213.78      215.93      7.40 o
   2   9   2      152.89      153.76      6.43 o
   3   9   2      497.02      494.38     11.36 o
   4   9   2       61.31       56.56      4.48 o
   5   9   2      195.90      204.25      7.61 o
   6   9   2      563.78      575.05     12.74 o
   7   9   2       31.34       26.79      3.78 o
   8   9   2      330.42      320.15     11.86 o
   9   9   2      221.98      216.15     12.05 o
  10   9   2       72.87       61.31      6.45 o
  11   9   2      151.81      135.40      8.56 o
  12   9   2       30.07       30.10      5.49 o
  13   9   2       38.35       34.56      5.68 o
  14   9   2       19.32       22.61      5.37 o
  15   9   2        8.80        9.89      5.30 o
  16   9   2       15.97        8.38      5.06 o
  17   9   2        2.78        5.15      4.76 o
  18   9   2        4.78        2.68      4.81 o
  19   9   2        0.16       -3.78      4.40 o
   0  10   2      171.53      157.65      9.86 o
   1  10   2      570.18      531.65     12.57 o
   2  10   2      124.60      116.74      9.82 o
   3  10   2       56.14       45.14      4.50 o
   4  10   2       66.36       63.42      5.12 o
   5  10   2      208.96      198.49      7.94 o
   6  10   2       88.65       84.33      5.69 o
   7  10   2      178.06      159.31      7.51 o
   8  10   2       69.62       58.76      6.84 o
   9  10   2       48.07       41.45      6.10 o
  10  10   2       19.45       15.14      4.99 o
  11  10   2      142.74      128.74      8.70 o
  12  10   2        3.61        3.07      4.38 o
  13  10   2        5.62        9.26      4.71 o
  14  10   2       20.44       15.57      5.09 o
  15  10   2      109.82      101.33      8.61 o
  16  10   2        8.22        9.05      4.76 o
  17  10   2       16.52       28.73      6.21 o
  18  10   2       21.23       31.95      6.43 o
   1  11   2      182.45      179.13      7.80 o
   2  11   2      121.95      113.48      6.63 o
   3  11   2      298.99      282.31      9.95 o
   4  11   2      347.33      335.81     10.70 o
   5  11   2      222.97      216.08      8.89 o
   6  11   2       35.06       29.06      4.66 o
   7  11   2      592.70      601.96     14.58 o
   8  11   2       11.46       11.21      4.98 o
   9  11   2      264.48      281.32     12.18 o
  10  11   2       11.23       13.76      5.02 o
  11  11   2       32.00       31.77      6.18 o
  12  11   2       19.05       13.75      5.22 o
  13  11   2       26.52       26.06      5.90 o
  14  11   2        7.99        5.33      8.44 o
  15  11   2       14.41       17.93      5.65 o
  16  11   2       15.75       15.81      5.65 o
  17  11   2        3.74        6.20      5.29 o
   0  12   2      295.12      275.25     14.62 o
   1  12   2      305.24      300.07     10.76 o
   2  12   2      179.42      177.88      8.44 o
   3  12   2      271.74      271.83     10.43 o
   4  12   2      707.13      714.91     16.49 o
   5  12   2       84.56       94.23      6.84 o
   6  12   2       56.69       59.17      5.84 o
   7  12   2       14.03       15.54      5.46 o
   8  12   2       11.47        7.55      4.88 o
   9  12   2       72.76       70.78      7.71 o
  10  12   2        6.41        8.46      5.02 o
  11  12   2        0.61       -3.36      5.34 o
  12  12   2       26.77       25.32      6.11 o
  13  12   2       53.84       49.64      7.29 o
  14  12   2        1.09       -0.83      4.83 o
  15  12   2       22.76       26.11      6.31 o
  16  12   2        5.98        7.02      5.66 o
   1  13   2       23.73       18.28      4.29 o
   2  13   2      286.64      288.91     12.13 o
   3  13   2       76.11       64.98      6.13 o
   4  13   2       36.14       31.19      5.07 o
   5  13   2      177.47      161.63      8.33 o
   6  13   2       46.92       42.63      5.55 o
   7  13   2       22.87       19.29      6.06 o
   8  13   2       32.56       32.79      6.53 o
   9  13   2       25.21       21.03      6.14 o
  10  13   2       42.24       46.51      7.17 o
  11  13   2       58.79       65.47      7.99 o
  12  13   2       23.14       18.51     10.10 o
  13  13   2        5.41        7.81      5.68 o
  14  13   2       19.37       14.17      6.51 o
  15  13   2        0.79        0.61      5.69 o
   0  14   2      287.52      291.99     16.37 o
   1  14   2       10.60        8.07      4.05 o
   2  14   2       56.05       53.54      6.05 o
   3  14   2       61.13       55.62      6.18 o
   4  14   2      158.64      168.13      8.88 o
   5  14   2        7.98        1.54      3.88 o
   6  14   2        5.99        4.96      5.16 o
   7  14   2        1.16        3.56      4.85 o
   8  14   2       11.14        2.86      5.57 o
   9  14   2       17.93       23.41      6.57 o
  10  14   2       19.25       13.33      6.02 o
  11  14   2       22.38       18.56      6.26 o
  12  14   2        5.97        6.53      5.99 o
  13  14   2        6.68       10.05      9.89 o
  14  14   2        3.88        6.05      9.36 o
   1  15   2        1.75        2.26      3.80 o
   2  15   2      129.48      131.85      8.22 o
   3  15   2        7.07       10.22      4.56 o
   4  15   2       21.19       26.21      5.28 o
   5  15   2        8.61        1.12      6.30 o
   6  15   2      100.09      117.43     10.22 o
   7  15   2       42.93       38.76      7.66 o
   8  15   2       70.92       70.45      8.89 o
   9  15   2       26.75       25.07      9.03 o
  10  15   2       31.69       35.39      7.40 o
  11  15   2       23.13       22.05      6.47 o
  12  15   2        6.33        2.29      8.16 o
   0  16   2       35.56       44.04      8.74 o
   1  16   2       97.32      118.47      8.34 o
   2  16   2       30.84       37.43      6.03 o
   3  16   2        2.69        3.34      4.09 o
   4  16   2       68.17       74.39      7.50 o
   5  16   2        7.65       10.77      7.95 o
   6  16   2        1.80       -1.49      5.53 o
   7  16   2       44.09       48.74      8.48 o
   8  16   2        5.76        0.69      6.26 o
   9  16   2       15.72       17.02      6.41 o
  10  16   2       15.84        9.36      6.32 o
  11  16   2       50.74       61.46     11.52 o
   1  17   2        0.93       -0.57      4.09 o
   2  17   2       30.04       32.84      6.09 o
   3  17   2        7.66        5.42      4.73 o
   4  17   2       10.91       10.77      6.86 o
   5  17   2       13.90        6.16      8.54 o
   6  17   2       18.83       18.59      7.11 o
   7  17   2       14.77       11.30      7.83 o
   8  17   2       25.72       19.88      8.67 o
   0  18   2        6.99       -4.62     12.60 o
   1  18   2       42.05       46.42      7.02 o
   2  18   2        1.71       -7.88      7.88 o
   3  18   2       83.93       82.72     10.58 o
   4  18   2        3.89       -7.95      8.12 o
   8   0   3        6.77       13.36      4.12 o
  10   0   3       27.98       23.93      7.56 o
  12   0   3      332.49      334.21     20.15 o
  14   0   3      654.10      624.34     29.39 o
  16   0   3        1.61        8.82      8.40 o
  18   0   3        2.20        0.42      7.98 o
  20   0   3        0.61        3.36      8.40 o
   8   1   3        9.95       10.62      2.85 o
   9   1   3       85.33       85.06      3.57 o
  10   1   3       16.86       15.49      5.14 o
  11   1   3      365.85      375.48     14.24 o
  12   1   3      633.27      652.33     19.88 o
  13   1   3      161.53      150.30     10.64 o
  14   1   3       73.16       77.72     14.28 o
  15   1   3      170.33      156.23     11.88 o
  16   1   3       88.62       79.34      9.05 o
  17   1   3        0.13       -4.89      5.19 o
  18   1   3       64.49       65.91      9.15 o
  19   1   3        0.09        2.00      5.49 o
  20   1   3       13.96       17.77      6.97 o
   8   2   3      149.79      158.25      4.50 o
   9   2   3      148.85      153.51      4.10 o
  10   2   3       70.63       68.44      6.86 o
  11   2   3      410.59      398.34     25.19 o
  12   2   3       77.01       65.39      7.65 o
  13   2   3      392.63      389.73     15.70 o
  14   2   3       15.33        9.32      5.85 o
  15   2   3      109.08      105.09      9.78 o
  16   2   3        3.16       -4.05      5.04 o
  17   2   3       50.69       40.81      7.57 o
  18   2   3        1.53       -4.89      4.89 o
  19   2   3        2.81       -0.84      5.64 o
  20   2   3        1.24       -4.20      5.34 o
   7   3   3      173.79      165.95      8.14 o
   8   3   3        3.30        6.01      2.19 o
   9   3   3       14.98       12.53      2.12 o
  10   3   3       11.19        9.84      5.02 o
  11   3   3      979.36      938.08     24.62 o
  12   3   3      201.65      202.61     11.96 o
  13   3   3      171.78      180.24     11.83 o
  14   3   3       90.04       85.72      8.85 o
  15   3   3       21.37       15.50      8.19 o
  16   3   3        8.92        4.03      5.34 o
  17   3   3       13.36       10.62      5.92 o
  18   3   3       22.55       21.44      6.86 o
  19   3   3       18.66       23.51      7.13 o
  20   3   3        0.71        2.67      5.85 o
   6   4   3      197.58      203.63      7.76 o
   7   4   3      117.64      119.58      3.37 o
   8   4   3      140.61      145.07      5.07 o
   9   4   3      131.95      125.82      6.07 o
  10   4   3      299.72      316.77     13.62 o
  11   4   3      477.25      518.29     17.87 o
  12   4   3        5.78        0.69      4.64 o
  13   4   3      233.96      244.70     12.97 o
  14   4   3      101.73       96.98      9.32 o
  15   4   3        2.70        3.70      5.44 o
  16   4   3       47.84       49.72      8.00 o
  17   4   3        1.14       -2.41      4.94 o
  18   4   3       12.51        8.76      6.15 o
  19   4   3        3.06        2.03      5.78 o
  20   4   3        4.34        4.81      7.28 o
   5   5   3       57.26       57.33      4.82 o
   6   5   3       85.76       85.62      3.41 o
   7   5   3      166.99      167.21      5.20 o
   8   5   3      169.83      184.11      5.96 o
   9   5   3      132.58      120.20      6.39 o
  10   5   3      265.49      268.13     13.27 o
  11   5   3       69.46       57.38      7.22 o
  12   5   3      111.78       98.26     11.76 o
  13   5   3       37.70       38.98      6.96 o
  14   5   3       56.72       57.33      7.95 o
  15   5   3       79.80       79.78      8.96 o
  16   5   3       12.08        9.08      6.09 o
  17   5   3       29.27       31.14      7.27 o
  18   5   3        8.55       14.20      4.72 o
  19   5   3        3.09        7.26      4.55 o
   2   6   3      301.58      316.16     10.50 o
   3   6   3      160.15      161.02      5.09 o
   4   6   3      304.05      307.75      6.65 o
   5   6   3      156.16      155.39      4.54 o
   6   6   3      815.45      830.13     13.46 o
   7   6   3      157.57      145.48      5.23 o
   8   6   3      468.98      482.88     12.67 o
   9   6   3       79.27       82.17      5.98 o
  10   6   3      134.59      127.85      9.77 o
  11   6   3       55.92       45.04      6.99 o
  12   6   3       41.18       44.14      6.83 o
  13   6   3       48.91       58.17      7.87 o
  14   6   3       63.67       61.89      8.36 o
  15   6   3        0.63        3.17      5.20 o
  16   6   3        3.85        5.48      4.24 o
  17   6   3        9.11       10.54      4.55 o
  18   6   3        2.89        6.79      4.45 o
  19   6   3        7.00        7.96      5.25 o
   0   7   3      377.52      378.48     10.76 o
   1   7   3       21.97       20.24      2.82 o
   2   7   3       94.16       87.92      3.80 o
   3   7   3       26.50       20.52      2.20 o
   4   7   3      101.62       98.16      4.99 o
   5   7   3        3.34        0.19      1.76 o
   6   7   3       80.52       86.01      5.41 o
   7   7   3       71.69       70.35      5.38 o
   8   7   3      203.15      207.30      8.66 o
   9   7   3       44.48       39.64      4.83 o
  10   7   3       81.50       87.21     11.76 o
  11   7   3       62.75       56.19      7.76 o
  12   7   3       10.59        0.70      4.88 o
  13   7   3      121.70      118.68      7.65 o
  14   7   3        7.87        4.17      3.93 o
  15   7   3       63.18       56.51      6.44 o
  16   7   3        8.46       11.43      4.57 o
  17   7   3        3.33        2.81      4.28 o
  18   7   3       16.65       24.68      6.21 o
  19   7   3        0.76        5.89      4.85 o
   1   8   3       78.99       81.77      3.97 o
   2   8   3      128.55      136.40      4.71 o
   3   8   3       64.79       67.50      3.82 o
   4   8   3       39.22       32.91      3.04 o
   5   8   3        7.38        7.46      2.51 o
   6   8   3      782.09      785.20     14.69 o
   7   8   3       33.20       27.86      4.00 o
   8   8   3      282.84      272.58      8.31 o
   9   8   3       36.85       33.60      3.87 o
  10   8   3      103.11      118.21      7.49 o
  11   8   3       60.02       49.86      5.71 o
  12   8   3       44.00       52.30      6.00 o
  13   8   3       36.79       34.88      5.40 o
  14   8   3       23.07       27.18      5.40 o
  15   8   3        0.84        2.67      4.10 o
  16   8   3        5.22        8.06      4.47 o
  17   8   3        4.78       11.12      6.88 o
  18   8   3        6.03        6.32      5.25 o
   0   9   3      247.12      237.02      9.92 o
   1   9   3      265.86      244.52      7.26 o
   2   9   3      250.59      230.54      7.22 o
   3   9   3      290.53      288.22      8.09 o
   4   9   3      123.74      114.08      5.70 o
   5   9   3      172.36      167.10      6.48 o
   6   9   3       73.85       77.75      5.06 o
   7   9   3       11.14        6.55      2.92 o
   8   9   3       26.76       21.83      3.60 o
   9   9   3      160.24      163.91      7.74 o
  10   9   3       23.59       22.77      4.74 o
  11   9   3      241.97      228.96     10.34 o
  12   9   3       83.12       67.52      6.68 o
  13   9   3       22.50       22.30      5.65 o
  14   9   3        2.42        2.54      4.10 o
  15   9   3        6.73        8.91      4.76 o
  16   9   3       10.40       10.90      4.95 o
  17   9   3        2.11       14.24      5.08 o
   1  10   3      219.65      228.17      7.96 o
   2  10   3      249.44      240.73      8.16 o
   3  10   3       46.79       51.90      4.55 o
   4  10   3      104.62      105.53      5.89 o
   5  10   3      122.79      123.26      6.37 o
   6  10   3       30.45       26.27      3.96 o
   7  10   3       48.86       41.17      4.48 o
   8  10   3        4.04        3.97      2.90 o
   9  10   3       11.52        8.13      3.35 o
  10  10   3       58.44       53.43      6.36 o
  11  10   3       46.84       48.13      6.40 o
  12  10   3       62.26       60.77      6.77 o
  13  10   3       20.14       26.86      7.62 o
  14  10   3        4.81        6.14      6.49 o
  15  10   3       33.07       34.49      6.35 o
  16  10   3        5.77        4.69      4.98 o
   0  11   3      781.57      763.69     22.54 o
   1  11   3      442.19      437.60     11.63 o
   2  11   3        8.10        3.03      3.52 o
   3  11   3      140.26      132.33      6.97 o
   4  11   3      190.46      184.70      7.81 o
   5  11   3       36.03       31.62      4.35 o
   6  11   3       13.59        8.11      3.48 o
   7  11   3       32.44       34.68      4.59 o
   8  11   3       42.95       35.01      4.75 o
   9  11   3        6.87        2.90      4.12 o
  10  11   3       45.63       39.44      6.22 o
  11  11   3       21.69       20.01      5.70 o
  12  11   3        4.31        5.05      4.77 o
  13  11   3       68.97       63.80      7.43 o
  14  11   3        0.04        1.70      6.44 o
  15  11   3       19.71       15.31      5.74 o
  16  11   3        3.34        6.29      5.53 o
   1  12   3       17.03       13.79      3.77 o
   2  12   3      251.14      256.44      9.67 o
   3  12   3       97.28      107.35      7.05 o
   4  12   3       27.44       23.73      4.48 o
   5  12   3       40.35       33.64      4.86 o
   6  12   3       56.01       56.32      5.55 o
   7  12   3       35.36       41.59      5.20 o
   8  12   3       58.17       61.39      5.91 o
   9  12   3        0.78        2.72      4.55 o
  10  12   3        1.26       -1.57      5.12 o
  11  12   3       13.39       19.01      5.59 o
  12  12   3       20.47       22.46      6.98 o
  13  12   3        2.65       -1.24      6.24 o
  14  12   3        2.32       -0.80      4.94 o
   0  13   3       51.61       64.57      8.70 o
   1  13   3       38.41       32.46      4.96 o
   2  13   3      106.44      102.10      7.05 o
   3  13   3       10.11        9.67      5.03 o
   4  13   3       73.80       84.92      6.97 o
   5  13   3       31.87       31.85      5.09 o
   6  13   3       21.18       18.89      4.59 o
   7  13   3        8.47        4.39      5.39 o
   8  13   3        8.15        6.91      5.03 o
   9  13   3       11.33       10.60      5.43 o
  10  13   3        0.92        4.08      7.85 o
  11  13   3        7.57        4.03      6.00 o
  12  13   3       10.05       11.92     10.82 o
  13  13   3        1.71        0.90      8.92 o
   1  14   3        9.04        8.45      4.02 o
   2  14   3       45.62       41.82      5.63 o
   3  14   3        6.31        7.19      4.00 o
   4  14   3       40.13       42.85      5.74 o
   5  14   3        7.34        5.79      3.96 o
   6  14   3      117.62      135.03      9.09 o
   7  14   3        0.49       -0.56      3.93 o
   8  14   3       63.82       71.65      8.58 o
   9  14   3        9.02       10.46      9.91 o
  10  14   3       31.18       54.09      8.99 o
  11  14   3        2.96        3.80      6.33 o
  12  14   3       19.87       29.66      7.95 o
   0  15   3      251.67      296.64     17.01 o
   1  15   3        7.92        3.34      4.41 o
   2  15   3      137.75      144.42      8.91 o
   3  15   3        7.69        6.00      4.53 o
   4  15   3       21.67       27.12      6.11 o
   5  15   3        4.83        0.36      4.00 o
   6  15   3        2.72       -1.36      3.98 o
   7  15   3       35.38       35.48      5.97 o
   8  15   3        1.10       -2.81      9.97 o
   9  15   3        5.90        4.96      8.00 o
  10  15   3        6.76        0.53      7.20 o
   1  16   3        2.18        3.51      5.82 o
   2  16   3        1.53        0.34      4.22 o
   3  16   3       13.17       10.00      4.83 o
   4  16   3       18.44       12.32      5.33 o
   5  16   3       34.47       42.53      6.52 o
   6  16   3       35.50       44.78      6.70 o
   7  16   3       32.88       34.78      8.41 o
   0  17   3       39.74       28.23      8.83 o
   1  17   3        9.79       10.13      5.00 o
   2  17   3       18.13       15.92      8.73 o
   3  17   3       11.90        9.68      7.64 o
  10   0   4      577.87      526.41     13.80 o
  12   0   4       40.39       30.23      9.24 o
  14   0   4       38.42       36.11     10.50 o
  16   0   4       14.64        2.10      7.98 o
  18   0   4       46.99       48.70     13.44 o
   9   1   4       12.01        1.26      6.72 o
  10   1   4      379.06      388.34     10.19 o
  11   1   4       41.74       34.47      6.51 o
  12   1   4       23.37       13.83      7.98 o
  13   1   4       24.25       24.33      6.51 o
  14   1   4       23.75       33.21      7.11 o
  15   1   4        3.58        2.82      5.78 o
  16   1   4       27.58       22.69      7.23 o
  17   1   4        4.00        0.63      6.08 o
  18   1   4        8.42        3.81      6.51 o
   9   2   4       30.92       27.05      5.44 o
  10   2   4       33.32       21.35      5.56 o
  11   2   4       27.37       18.39      5.95 o
  12   2   4        4.26        2.13      5.34 o
  13   2   4       54.66       49.90      7.65 o
  14   2   4        5.41       -5.04      5.04 o
  15   2   4        6.84        0.79      6.09 o
  16   2   4        8.15        6.69      6.35 o
  17   2   4       84.44       90.47     10.68 o
  18   2   4        3.61       -2.72      6.38 o
   9   3   4      130.85      131.34      5.45 o
  10   3   4       16.99       15.94      3.37 o
  11   3   4       30.59       38.07     13.23 o
  12   3   4        7.10        3.03      5.28 o
  13   3   4       19.29       21.70      6.44 o
  14   3   4       12.34        5.13      5.95 o
  15   3   4        9.16       16.96      6.64 o
  16   3   4       15.17        9.57      6.75 o
  17   3   4       14.84       -2.26      6.15 o
  18   3   4       14.10       14.70      7.35 o
   8   4   4        2.69       -0.42      4.62 o
   9   4   4       10.78        5.02      2.75 o
  10   4   4        5.10        3.06      3.44 o
  11   4   4       19.09       16.61      4.20 o
  12   4   4       24.89       21.43      6.44 o
  13   4   4       22.67       18.21      7.35 o
  14   4   4       36.27       31.22      7.26 o
  15   4   4       54.49       45.35      8.25 o
  16   4   4       13.02        2.46      7.98 o
  17   4   4       66.57       78.94     10.24 o
  18   4   4        9.95        2.35      6.75 o
   7   5   4      112.35      114.20      9.24 o
   8   5   4       19.16       17.02      3.13 o
   9   5   4       74.71       65.48      5.04 o
  10   5   4       64.91       68.96      5.51 o
  11   5   4       42.94       39.42      5.02 o
  12   5   4        9.14        7.05      5.51 o
  13   5   4       30.54       34.51     14.49 o
  14   5   4       14.67        6.71     10.71 o
  15   5   4        5.45       -1.99      6.09 o
  16   5   4       40.62       52.79      8.85 o
  17   5   4        7.25        1.75      6.25 o
   5   6   4       54.33       54.16      5.46 o
   6   6   4       61.75       66.64      6.72 o
   7   6   4       20.11       14.01      2.81 o
   8   6   4       35.06       29.33      3.88 o
   9   6   4       11.59       10.53      3.39 o
  10   6   4       26.05       20.64      5.85 o
  11   6   4        1.76       -3.30      3.30 o
  12   6   4       19.42        9.24      9.66 o
  13   6   4       14.68        9.12      6.04 o
  14   6   4       52.42       58.89      8.82 o
  15   6   4        9.90       -2.22     12.18 o
  16   6   4        8.57        2.74      8.19 o
  17   6   4        2.83       -6.05      6.05 o
   3   7   4       43.22       50.46      3.70 o
   4   7   4       57.66       57.44      4.16 o
   5   7   4       12.10        8.77      2.62 o
   6   7   4       58.77       57.49      4.16 o
   7   7   4      215.90      211.23      8.14 o
   8   7   4       96.13       91.78      6.30 o
   9   7   4       41.27       42.03      5.00 o
  10   7   4       60.89       52.51      5.64 o
  11   7   4        7.38        1.28      4.45 o
  12   7   4        9.30        4.23      6.93 o
  13   7   4        1.87        0.23      5.55 o
  14   7   4       42.81       51.20      8.77 o
  15   7   4        8.66       10.44      7.05 o
  16   7   4        7.82       14.32      4.80 o
   0   8   4       46.02       51.64      6.30 o
   1   8   4        3.18       -2.21      2.21 o
   2   8   4      449.10      466.86     12.91 o
   3   8   4        9.97        6.30      4.62 o
   4   8   4      140.21      148.88      6.13 o
   5   8   4       98.48      112.06      6.11 o
   6   8   4       12.84       12.54      3.37 o
   7   8   4       16.90       15.30      3.81 o
   8   8   4        1.94        1.52      3.23 o
   9   8   4       28.28       24.19      4.70 o
  10   8   4        9.34        6.03      3.85 o
  11   8   4       52.81       44.08      5.85 o
  12   8   4        9.22        4.26      5.97 o
  13   8   4        6.19        5.94      6.45 o
  14   8   4       50.75       59.17      6.49 o
  15   8   4        4.49        4.67      7.01 o
  16   8   4       13.98       14.74      6.13 o
   1   9   4        8.39       11.65      2.28 o
   2   9   4      173.52      188.42      5.72 o
   3   9   4      169.64      172.26      5.79 o
   4   9   4       13.80       15.05      3.09 o
   5   9   4      160.98      173.74      7.21 o
   6   9   4       46.43       40.96      3.93 o
   7   9   4      162.75      178.36      6.93 o
   8   9   4      232.71      237.22      8.23 o
   9   9   4       56.70       57.61      4.93 o
  10   9   4       11.04       13.28      3.66 o
  11   9   4       68.11       67.92      8.44 o
  12   9   4        1.48        1.46      9.15 o
  13   9   4       17.55       21.92      5.44 o
  14   9   4        0.31        3.05      4.68 o
  15   9   4       12.93       19.14      8.27 o
   0  10   4       13.34       19.27      6.93 o
   1  10   4        0.54        1.78      2.79 o
   2  10   4       43.23       47.64      3.97 o
   3  10   4       25.80       32.01      3.64 o
   4  10   4       94.66      109.00      5.69 o
   5  10   4       84.74       93.23      5.67 o
   6  10   4       65.81       66.49      5.11 o
   7  10   4       13.80       17.21      3.55 o
   8  10   4       49.53       47.51      4.86 o
   9  10   4       43.55       42.86      6.86 o
  10  10   4        0.58        2.34      4.18 o
  11  10   4       10.18       10.09      4.35 o
  12  10   4        1.27        5.07      9.10 o
  13  10   4       12.48       12.88      8.74 o
  14  10   4        9.94        6.72      9.00 o
   1  11   4        7.43       12.37      5.70 o
   2  11   4       20.66       29.36      4.48 o
   3  11   4        3.61        4.95      3.76 o
   4  11   4       78.55       85.90      8.25 o
   5  11   4      108.45      119.08      6.61 o
   6  11   4       25.24       30.18      4.33 o
   7  11   4       53.94       63.66      5.55 o
   8  11   4       43.14       44.46      5.10 o
   9  11   4       22.43       27.01      5.39 o
  10  11   4        0.77       -0.01      3.50 o
  11  11   4       14.39       15.37     11.64 o
  12  11   4       10.77       11.32      9.60 o
  13  11   4        1.58        2.95     10.78 o
   0  12   4       41.92       42.80     10.29 o
   1  12   4       35.88       44.84      5.00 o
   2  12   4       45.31       50.23      5.20 o
   3  12   4        5.41        9.90      4.30 o
   4  12   4        6.06       11.97      4.42 o
   5  12   4        7.14        7.59      3.88 o
   6  12   4       35.88       42.91      5.23 o
   7  12   4       49.92       51.94      5.61 o
   8  12   4        4.70        5.37      5.19 o
   9  12   4        5.62        0.57      3.70 o
  10  12   4       21.91       21.46      8.97 o
  11  12   4        1.66        5.12      7.15 o
   1  13   4       29.84       36.58      5.11 o
   2  13   4       21.69       21.49      4.63 o
   3  13   4       13.21       13.62      4.84 o
   4  13   4       23.22       26.63      4.79 o
   5  13   4        2.34       -1.32      3.59 o
   6  13   4        1.00        2.81      5.70 o
   7  13   4       11.47       15.24      5.09 o
   8  13   4       29.56       35.65      5.39 o
   9  13   4       41.04       49.10     10.00 o
  10  13   4       12.62       15.75     10.04 o
   0  14   4       17.18       26.78      7.43 o
   1  14   4       10.78       11.30      4.42 o
   2  14   4       99.66      119.32      7.94 o
   3  14   4        2.77        3.79      4.13 o
   4  14   4       21.76       20.33      8.23 o
   5  14   4       12.38       12.58      7.70 o
   6  14   4       21.95       26.98      8.06 o
   7  14   4        1.30       -2.59      7.45 o
   8  14   4        5.47        9.58      8.73 o
   1  15   4        2.23        2.90      4.05 o
   2  15   4        8.32       12.02      4.73 o
   3  15   4        8.00        9.15      6.79 o
   4  15   4       41.04       43.72      7.03 o
  12   0   5       36.11       29.81     10.50 o
  14   0   5        9.49        8.40      9.66 o
  12   1   5        1.86       -5.74      5.74 o
  13   1   5        1.51       -6.04      6.04 o
  14   1   5        0.91       -5.85      5.85 o
  15   1   5        1.00       -6.23      6.23 o
  11   2   5       18.37        7.56      7.98 o
  12   2   5       26.47       20.51     15.12 o
  13   2   5       27.11       19.91      7.46 o
  14   2   5        3.06       -6.15      6.15 o
  15   2   5        3.20       -4.37      6.15 o
  11   3   5       11.36       -5.04      6.72 o
  12   3   5        2.44      -11.34     11.34 o
  13   3   5       55.30       51.34      8.66 o
  14   3   5        8.67       -6.48      9.66 o
  15   3   5       10.63        3.15      6.86 o
  10   4   5        4.37       -0.42      6.30 o
  11   4   5        8.79       -7.56      9.24 o
  12   4   5        4.59       -5.88      5.88 o
  13   4   5       35.94       43.76     17.42 o
  14   4   5       16.40        5.38     13.65 o
   9   5   5        1.50       -3.36      5.46 o
  10   5   5       10.59       -3.36      5.88 o
  11   5   5       38.59       21.51     14.82 o
  12   5   5       11.95        5.12     17.21 o
  13   5   5       27.31       20.06      7.84 o
  14   5   5        4.90       -5.31     10.08 o
   8   6   5        3.86        1.26      5.46 o
   9   6   5       12.83       10.92      6.72 o
  10   6   5       48.40       60.57      6.21 o
  11   6   5        0.90       -8.69      8.69 o
  12   6   5        8.16       -9.52     13.65 o
  13   6   5        5.92       -8.78      9.24 o
   7   7   5       13.11       15.54      5.88 o
   8   7   5       13.67       16.79      3.93 o
   9   7   5       12.18        9.98      4.00 o
  10   7   5        8.26        8.08     15.61 o
  11   7   5       14.80        5.60     14.81 o
  12   7   5       18.87        3.73     21.20 o
  13   7   5       19.10       16.27      7.98 o
   5   8   5        4.71        4.62      4.62 o
   6   8   5       41.49       42.82      5.05 o
   7   8   5       45.64       48.65      5.44 o
   8   8   5       20.71       20.67      4.75 o
   9   8   5       14.76       12.51     15.26 o
  10   8   5       29.00       26.73     17.45 o
  11   8   5        0.38       -7.39     11.74 o
  12   8   5       22.39        7.94     25.61 o
   0   9   5      106.06      123.02     10.50 o
   1   9   5       76.67       81.93      6.68 o
   2   9   5       67.08       67.38      5.94 o
   3   9   5       31.56       40.38      5.05 o
   4   9   5       45.12       47.64      5.49 o
   5   9   5       38.27       44.73      5.49 o
   6   9   5        8.00        6.62      3.83 o
   7   9   5       12.47        7.29      9.07 o
   8   9   5        2.98        1.26      3.86 o
   9   9   5       14.41       11.97      4.59 o
  10   9   5       10.77        5.13     11.06 o
  11   9   5       14.26       17.94      8.18 o
   1  10   5        0.13       -0.42      3.27 o
   2  10   5       20.57       20.15      4.59 o
   3  10   5        6.48        8.82      3.86 o
   4  10   5        5.82        4.30      3.70 o
   5  10   5        3.26       -3.27      3.40 o
   6  10   5       12.80        6.24      6.64 o
   7  10   5       20.14       23.08      8.24 o
   8  10   5       13.14       14.60     10.97 o
   9  10   5       31.02       36.44     15.37 o
   0  11   5        3.49       -2.52      5.04 o
   1  11   5       70.28       80.58      7.57 o
   2  11   5        5.51        3.11      4.00 o
   3  11   5       21.50       29.63      4.94 o
   4  11   5        2.36        2.27      3.74 o
   5  11   5       11.51       21.54      6.48 o
   6  11   5        5.02       12.09      9.97 o
   7  11   5       18.65        5.15     12.54 o
   8  11   5        9.75        9.59     13.61 o
   1  12   5        6.41       11.90      5.58 o
   2  12   5        9.71       19.07      6.90 o
   3  12   5       12.62       22.34      7.30 o
   4  12   5       21.26       11.42      5.62 o
   5  12   5       23.21       29.60      8.73 o
 
